# Supplementary material for: Multiple Nf1 Schwann cell populations reprogram the plexiform neurofibroma tumor microenvironment
Source: JCI Insight. 2022 Sep 22;7(18):e154513. doi: 10.1172/jci.insight.154513 (PMC9675562; doi:10.1172/jci.insight.154513)
Supplement: Supplemental table 1 [file jciinsight-7-154513-s210.xlsx]

## Sheet: Sheet1
Sample ID	Mouse age	Mouse genotype	Group	Mouse sex	Sample type	10X Chemistry	CellRanger Run	Seurat Run	Estimated Number of Cells	Mean Reads per Cell	Median Genes per Cell	Number of Reads	Valid Barcodes	Sequencing Saturation	Q30 Bases in Barcode	Q30 Bases in RNA Read	Q30 Bases in Sample Index	Q30 Bases in UMI	Reads Mapped to Genome	Reads Mapped Confidently to Genome	Reads Mapped Confidently to Intergenic Regions	Reads Mapped Confidently to Intronic Regions	Reads Mapped Confidently to Exonic Regions	Reads Mapped Confidently to Transcriptome	Reads Mapped Antisense to Gene	Fraction Reads in Cells	Total Genes Detected	Median UMI Counts per Cell
Nf1381	7 months	Nf1 fl/fl; DhhCre+	Plexiform neurofibroma	m	paraspinal	3' v2.0	Yes	Yes	13806	22321	743	308165474	0.965	0.802	0.945	0.823	0.941	0.942	0.858	0.818	0.048	0.135	0.635	0.61	0.024	0.7	17923	1376
Nf2613	7 months	Nf1 fl/fl; DhhCre+	Plexiform neurofibroma	f	paraspinal	3' v3.0	Yes	Yes	8648	52133	2234	450848406	0.978	0.596	0.965	0.951	0.955	0.963	0.948	0.919	0.053	0.276	0.59	0.565	0.012	0.838	20623	6764
Nf2615	7 months	Nf1 fl/fl; DhhCre+	Plexiform neurofibroma	m	paraspinal	3' v3.0	Yes	Yes	25198	15488	1514	390287440	0.974	0.291	0.965	0.951	0.95	0.963	0.924	0.883	0.062	0.229	0.592	0.563	0.017	0.74	21127	3309
Nf1344	2 months	Nf1 fl/fl; DhhCre+	Pretumor	f	paraspinal	3' v2.0	Yes	Yes	1827	135606	3784	247752590	0.959	0.444	0.966	0.875	0.956	0.965	0.903	0.862	0.067	0.201	0.594	0.56	0.016	0.509	18856	13520
Nf2833	2 months	Nf1 fl/fl; DhhCre+	Pretumor	m	paraspinal	3' v3.0	Yes	Yes	6112	68515	1154	418764457	0.978	0.624	0.965	0.955	0.905	0.963	0.948	0.902	0.082	0.113	0.707	0.669	0.023	0.305	19944	2396
Nf2830	2 months	Nf1 fl/fl; DhhCre+	Pretumor	f	paraspinal	3' v3.0	Yes	Yes	10536	41471	1363	436939441	0.976	0.443	0.965	0.951	0.942	0.963	0.939	0.889	0.073	0.141	0.675	0.637	0.024	0.473	20839	2811
Nf2832	2 months	Nf1 fl/fl; DhhCre-	2 month age-matched control	m	DRG	3' v3.0	Yes	Yes	6657	67617	894	450129094	0.978	0.708	0.966	0.955	0.941	0.963	0.949	0.897	0.072	0.116	0.709	0.67	0.024	0.387	20035	1711
Nf2617	7 months	Nf1 fl/fl; DhhCre-	7 month age-matched control	m	DRG	3' v3.0	Yes	Yes	8184	50180	1396	410681007	0.978	0.488	0.964	0.952	0.943	0.962	0.95	0.896	0.063	0.127	0.706	0.67	0.021	0.399	20408	2975
