# Supplementary material for: Multiple Nf1 Schwann cell populations reprogram the plexiform neurofibroma tumor microenvironment
Source: JCI Insight. 2022 Sep 22;7(18):e154513. doi: 10.1172/jci.insight.154513 (PMC9675562; doi:10.1172/jci.insight.154513)
Supplement: Supplemental table 2 [file jciinsight-7-154513-s211.xlsx]

## Sheet: Supplementary Data Table
	p_val	avg_logFC	pct.1	pct.2	p_val_adj	cluster	gene
1	0	1.85148	1	0.981	0	0	Apod		p_val : p_val (unadjusted)
2	0	1.82678	0.813	0.586	0	0	Inhba		avg_log2FC : log fold-change of the average expression between the two groups. Positive values indicate that the feature is more highly expressed in the first group.
3	0	1.75655	1	0.88	0	0	Dcn		pct.1 : The percentage of cells where the feature is detected in the first group
4	0	1.62772	0.985	0.778	0	0	Lum		pct.2 : The percentage of cells where the feature is detected in the second group
5	0	1.56403	0.931	0.658	0	0	Ccl11		p_val_adj : Adjusted p-value, based on Bonferroni correction using all features in the dataset.
6	0	1.52113	0.908	0.588	0	0	Gfpt2
7	0	1.50527	0.629	0.525	0	0	Myoc
8	0	1.50043	0.974	0.748	0	0	Fn1
9	0	1.47452	0.686	0.316	0	0	Cst6
10	0	1.4329	0.93	0.631	0	0	Aebp1
11	0	1.39155	0.732	0.633	0	0	Ccl2
12	0	1.37156	0.931	0.62	0	0	Mmp2
13	0	1.33977	0.928	0.705	0	0	Col3a1
14	0	1.32218	0.84	0.644	0	0	Il33
15	0	1.32097	0.999	0.876	0	0	Gsn
16	0	1.30564	0.619	0.499	0	0	Tfpi2
17	0	1.3046	0.965	0.627	0	0	Gpc3
18	0	1.28669	0.808	0.573	0	0	Gem
19	0	1.26593	0.757	0.507	0	0	Gng11
20	0	1.24687	0.967	0.721	0	0	Tgfbi
21	0	1.24576	0.962	0.746	0	0	Mgp
22	0	1.24565	0.866	0.54	0	0	Vcan
23	0	1.24255	0.839	0.523	0	0	Cd34
24	0	1.23714	0.848	0.443	0	0	Serpinf1
25	0	1.2244	0.948	0.655	0	0	Cp
26	0	1.14933	0.73	0.513	0	0	Cdkn2a
27	0	1.14188	0.902	0.708	0	0	Col1a1
28	0	1.13091	0.826	0.553	0	0	Pcolce
29	0	1.10785	0.654	0.594	0	0	Cxcl1
30	0	1.10144	0.549	0.52	0	0	Ifi203
31	0	1.08391	0.684	0.411	0	0	Abi3bp
32	0	1.0821	0.715	0.453	0	0	Enpp2
33	0	1.07926	0.775	0.561	0	0	Tm4sf1
34	0	1.07197	0.801	0.625	0	0	Ptx3
35	0	1.04255	0.809	0.558	0	0	Rhoj
36	0	1.03588	0.797	0.551	0	0	Ecm1
37	0	1.02465	0.683	0.425	0	0	Cpxm1
38	0	1.02084	0.881	0.62	0	0	Ugdh
39	0	1.01016	0.845	0.61	0	0	Col8a1
40	0	1.0089	0.738	0.533	0	0	Rdh10
41	0	1.00776	0.768	0.474	0	0	Lama2
42	0	1.00656	0.868	0.576	0	0	Itm2a
43	0	0.992038	0.711	0.443	0	0	Nupr1
44	0	0.989055	0.734	0.583	0	0	Tnfaip6
45	0	0.986007	0.509	0.381	0	0	Plagl1
46	0	0.985136	0.73	0.596	0	0	Timp1
47	0	0.984989	0.929	0.672	0	0	Bgn
48	0	0.98145	0.887	0.55	0	0	Lrp1
49	0	0.980735	0.764	0.576	0	0	Thbs4
50	5e-244	1.08063	0.415	0.413	1e-240	0	Gcg
51	0	2.68431	0.97	0.532	0	1	C1qb
52	0	2.56006	0.961	0.548	0	1	C1qa
53	0	2.36075	0.962	0.577	0	1	Cd14
54	0	2.35762	0.928	0.535	0	1	Lyz2
55	0	2.1592	0.913	0.526	0	1	C1qc
56	0	2.09456	0.821	0.489	0	1	Ms4a7
57	0	2.07383	0.973	0.599	0	1	Fcer1g
58	0	2.01798	0.644	0.633	0	1	Cxcl2
59	0	1.94299	0.804	0.471	0	1	C3ar1
60	0	1.94271	0.996	0.879	0	1	Apoe
61	0	1.905	0.964	0.607	0	1	Ctss
62	0	1.75074	0.624	0.459	0	1	Mafb
63	0	1.74875	0.504	0.439	0	1	Pf4
64	0	1.70018	0.964	0.809	0	1	Cd74
65	0	1.69596	0.773	0.482	0	1	Csf1r
66	0	1.68466	0.695	0.463	0	1	Slamf7
67	0	1.67571	0.925	0.575	0	1	Tyrobp
68	0	1.65754	0.863	0.56	0	1	Plek
69	0	1.57364	0.696	0.433	0	1	Cd68
70	0	1.56817	0.872	0.563	0	1	Laptm5
71	0	1.5493	0.772	0.521	0	1	Mpeg1
72	0	1.54397	0.793	0.513	0	1	Spi1
73	0	1.49575	0.596	0.452	0	1	Mrc1
74	0	1.48286	0.934	0.76	0	1	H2-Aa
75	0	1.48283	0.814	0.612	0	1	Lgals3
76	0	1.48243	0.822	0.557	0	1	Cxcl16
77	0	1.47956	0.915	0.739	0	1	H2-Eb1
78	0	1.47815	0.766	0.53	0	1	Slc15a3
79	0	1.47104	0.751	0.457	0	1	Ninj1
80	0	1.46959	0.648	0.456	0	1	Slfn2
81	0	1.44158	0.928	0.778	0	1	H2-Ab1
82	0	1.42092	0.644	0.465	0	1	C5ar1
83	0	1.40145	0.66	0.493	0	1	Ccr5
84	0	1.39867	0.654	0.457	0	1	Adgre1
85	0	1.39303	0.647	0.484	0	1	Stap1
86	0	1.34447	0.927	0.708	0	1	Zeb2
87	0	1.33015	0.786	0.566	0	1	Cd83
88	0	1.32318	0.528	0.429	0	1	Tlr2
89	0	1.31585	0.652	0.487	0	1	Cybb
90	0	1.2961	0.656	0.513	0	1	Bcl2a1b
91	0	1.27945	0.931	0.826	0	1	Prdx1
92	0	1.27503	0.822	0.678	0	1	Ly6e
93	0	1.26564	0.53	0.405	0	1	Trem2
94	0	1.26272	0.621	0.501	0	1	Cd86
95	0	1.26139	0.6	0.498	0	1	Dab2
96	0	1.24581	0.535	0.445	0	1	AI607873
97	0	1.24016	0.55	0.427	0	1	Fyb
98	4.66e-20	2.33015	0.34	0.437	9.33e-17	1	Ccl4
99	3.7e-13	1.23276	0.269	0.38	7.41e-10	1	Gdf15
100	8.01e-05	1.5386	0.252	0.365	0.16013	1	Ccl3
101	0	2.69711	0.99	0.533	0	2	Mpz
102	0	2.0401	0.982	0.7	0	2	Pmp22
103	0	1.70106	0.827	0.267	0	2	Ogn
104	0	1.57845	0.717	0.185	0	2	Fxyd3
105	0	1.4366	0.645	0.168	0	2	Ncmap
106	0	1.42712	0.784	0.252	0	2	Mal
107	0	1.39417	0.695	0.12	0	2	Fam178b
108	0	1.26738	0.622	0.183	0	2	Ugt8a
109	0	1.23074	0.905	0.588	0	2	Cryab
110	0	1.21035	0.662	0.178	0	2	Cldn19
111	0	1.20173	0.905	0.332	0	2	Egfl8
112	0	1.02959	0.909	0.512	0	2	Plp1
113	0	0.967838	0.837	0.452	0	2	Gatm
114	0	0.88586	0.953	0.756	0	2	mt-Nd4l
115	0	0.869222	0.654	0.299	0	2	Akr1b3
116	0	0.840787	0.681	0.187	0	2	Gjb1
117	0	0.834301	0.874	0.602	0	2	Spp1
118	0	0.781204	0.878	0.455	0	2	Gpm6b
119	0	0.757658	0.92	0.719	0	2	mt-Nd5
120	0	0.73412	0.606	0.144	0	2	Emid1
121	0	0.664782	0.977	0.832	0	2	Sparc
122	0	0.663811	0.957	0.703	0	2	Timp3
123	0	0.635364	0.742	0.427	0	2	Itga6
124	0	0.558145	0.995	0.978	0	2	mt-Nd1
125	0	0.502017	0.702	0.326	0	2	Pou3f1
126	0	0.476744	0.799	0.406	0	2	Vwa1
127	0	0.471387	0.949	0.833	0	2	mt-Nd3
128	0	0.444811	0.938	0.52	0	2	Itgb8
129	0	0.428764	0.615	0.231	0	2	Sema3g
130	0	0.390735	0.824	0.224	0	2	Clmn
131	0	0.358112	0.794	0.336	0	2	Pdzd2
132	0	0.308367	0.877	0.448	0	2	Nr4a2
133	0	0.286435	0.913	0.442	0	2	Hbegf
134	1.57e-195	0.333955	0.691	0.361	3.14e-192	2	Kif1a
135	4.29e-159	0.872195	0.613	0.318	8.58e-156	2	Fxyd6
136	2.01e-138	0.257802	0.95	0.798	4.03e-135	2	Neat1
137	4.63e-138	0.81763	0.584	0.24	9.26e-135	2	Mfap5
138	9.77e-118	0.567533	0.524	0.156	1.95e-114	2	C1ql3
139	2.12e-77	0.475814	0.402	0.243	4.24e-74	2	Adamts5
140	1.11e-74	0.299424	0.547	0.266	2.21e-71	2	Chrdl1
141	2.78e-63	0.559844	0.508	0.181	5.56e-60	2	Lox
142	1.78e-42	0.564531	0.404	0.196	3.57e-39	2	Ecscr
143	9.59e-27	0.899001	0.49	0.155	1.92e-23	2	Mlip
144	6.58e-09	0.314517	0.447	0.269	1.32e-05	2	Fdps
145	6.07e-07	0.341588	0.559	0.368	0.00121318	2	Prkca
146	0.000526594	0.817652	0.48	0.216	1	2	Sema5a
147	0	0.565767	0.967	0.616	0	3	Fxyd2
148	0	0.481653	0.268	0.156	0	3	Tmem45b
149	0	0.478775	0.299	0.123	0	3	Scn1a
150	0	0.455695	0.737	0.199	0	3	Rims3
151	0	0.431137	0.312	0.162	0	3	Arhgdig
152	0	0.429632	0.756	0.14	0	3	Th
153	0	0.427689	0.287	0.23	0	3	Ntrk3
154	0	0.407005	0.755	0.19	0	3	Opcml
155	0	0.406833	0.294	0.158	0	3	Ntrk1
156	1.07e-297	0.479056	0.349	0.232	2.15e-294	3	Ngfr
157	3.75e-279	0.498092	0.715	0.434	7.5e-276	3	Tac1
158	1.66e-275	0.422159	0.314	0.148	3.33e-272	3	Cpne6
159	3.97e-257	0.800821	0.655	0.298	7.93e-254	3	Nefm
160	3.29e-250	0.567358	0.351	0.136	6.58e-247	3	Atp2b2
161	1.96e-241	0.415565	0.363	0.214	3.92e-238	3	Fkbp1b
162	3.74e-236	0.420959	0.359	0.223	7.48e-233	3	Dusp26
163	1.21e-218	0.566288	0.363	0.216	2.41e-215	3	Cntn1
164	2.82e-217	0.570654	0.341	0.15	5.65e-214	3	Tspan8
165	4.31e-215	0.412146	0.346	0.196	8.61e-212	3	Rarres1
166	3.84e-206	0.54192	0.351	0.198	7.69e-203	3	Nap1l5
167	1.59e-193	0.435648	0.348	0.163	3.19e-190	3	Sv2b
168	3.08e-183	0.530138	0.364	0.19	6.16e-180	3	Fxyd7
169	6.57e-181	0.528564	0.346	0.164	1.31e-177	3	Scn8a
170	4.12e-173	0.520504	0.695	0.434	8.24e-170	3	Rgs4
171	2.05e-169	0.462906	0.396	0.247	4.11e-166	3	Ano3
172	1.35e-133	0.507816	0.669	0.355	2.71e-130	3	Nrn1
173	1.64e-131	0.932862	0.61	0.335	3.27e-128	3	Atp1b1
174	3.69e-116	0.433567	0.423	0.268	7.37e-113	3	Sorl1
175	3.21e-115	0.537374	0.399	0.243	6.41e-112	3	Mllt11
176	1.56e-107	0.441379	0.388	0.185	3.12e-104	3	Kcnh7
177	4.05e-105	0.396339	0.398	0.178	8.11e-102	3	Rab27b
178	8.21e-104	0.597586	0.672	0.409	1.64e-100	3	Prune2
179	5.28e-99	0.446065	0.416	0.241	1.06e-95	3	Nmb
180	5.43e-92	0.706976	0.595	0.246	1.09e-88	3	Scn9a
181	1.16e-88	0.466751	0.423	0.27	2.32e-85	3	Scg2
182	1.55e-86	0.527915	0.422	0.235	3.11e-83	3	Syt1
183	7.9e-85	0.510231	0.409	0.239	1.58e-81	3	Gap43
184	2.22e-80	0.517663	0.423	0.231	4.43e-77	3	Clu
185	2e-78	0.475146	0.431	0.238	3.99e-75	3	Nrxn1
186	7.61e-64	0.729894	0.422	0.239	1.52e-60	3	Kif5c
187	1.06e-60	0.414283	0.976	0.98	2.11e-57	3	mt-Nd1
188	1.57e-39	0.676574	0.429	0.203	3.13e-36	3	Calcb
189	9.43e-33	0.763132	0.538	0.258	1.89e-29	3	Snrpn
190	6.86e-30	0.48939	0.408	0.134	1.37e-26	3	Syt2
191	2.08e-27	0.555738	0.554	0.217	4.16e-24	3	Pcp4
192	3.4e-27	0.586191	0.603	0.391	6.8e-24	3	Fgf13
193	6.92e-20	0.614986	0.574	0.354	1.38e-16	3	Spock2
194	6.82e-19	0.604004	0.549	0.299	1.36e-15	3	Gng3
195	1.67e-11	0.412348	0.504	0.329	3.34e-08	3	Ngfrap1
196	3.37e-05	0.628391	0.493	0.228	0.0674698	3	Nefh
197	0	2.18272	0.81	0.634	0	4	Ptx3
198	0	1.94845	0.845	0.651	0	4	Col15a1
199	0	1.80807	0.921	0.65	0	4	Gpc3
200	0	1.72336	0.788	0.696	0	4	Trf
201	0	1.7141	0.871	0.678	0	4	Ccl11
202	0	1.70139	0.903	0.734	0	4	Thbs1
203	0	1.68573	0.603	0.602	0	4	Cxcl1
204	0	1.67637	0.964	0.792	0	4	Lum
205	0	1.62048	0.63	0.6	0	4	Tnfaip6
206	0	1.60373	0.847	0.723	0	4	Col1a1
207	0	1.57467	0.76	0.601	0	4	Itm2a
208	0	1.57223	0.851	0.711	0	4	Serpinh1
209	0	1.56529	0.943	0.791	0	4	Col1a2
210	0	1.54051	0.637	0.597	0	4	Thbs4
211	0	1.52868	0.729	0.633	0	4	Col8a1
212	0	1.49332	0.994	0.883	0	4	Gsn
213	0	1.49194	0.878	0.742	0	4	Tgfbi
214	0	1.48008	0.605	0.483	0	4	Nt5e
215	0	1.46947	0.803	0.683	0	4	Igfbp4
216	0	1.46115	0.924	0.764	0	4	Fn1
217	0	1.45645	0.806	0.712	0	4	Serpine2
218	0	1.42624	1	0.886	0	4	Dcn
219	0	1.42109	0.757	0.644	0	4	Ugdh
220	0	1.40468	0.999	0.982	0	4	Apod
221	0	1.40168	0.76	0.651	0	4	Mmp2
222	0	1.39115	0.626	0.621	0	4	Plat
223	0	1.36285	0.819	0.726	0	4	Col3a1
224	0	1.35851	0.795	0.684	0	4	Cp
225	0	1.26355	0.742	0.666	0	4	Abca8a
226	0	1.25885	0.714	0.617	0	4	Spp1
227	0	1.25627	0.731	0.664	0	4	Aebp1
228	0	1.23575	0.713	0.665	0	4	Il33
229	0	1.22597	0.605	0.579	0	4	Vcan
230	0	1.21465	0.79	0.63	0	4	Sparcl1
231	0	1.19392	0.843	0.781	0	4	Sat1
232	1.76e-249	1.46071	0.532	0.546	3.52e-246	4	Adamts4
233	1.15e-229	1.28524	0.629	0.695	2.29e-226	4	Mt2
234	3.09e-202	1.21193	0.523	0.57	6.17e-199	4	Col6a3
235	2.81e-191	1.2266	0.468	0.488	5.62e-188	4	Enpp2
236	1.18e-186	1.20809	0.55	0.607	2.36e-183	4	Gem
237	5.47e-172	1.21204	0.567	0.64	1.09e-168	4	Ccl7
238	1.4e-171	1.35679	0.511	0.565	2.81e-168	4	Sgk1
239	3.38e-150	1.26808	0.43	0.465	6.76e-147	4	Slc1a3
240	4.7e-147	1.47918	0.471	0.512	9.39e-144	4	Dio2
241	3.16e-144	2.04776	0.472	0.522	6.32e-141	4	Il6
242	2.05e-65	1.55311	0.423	0.513	4.09e-62	4	Steap4
243	1.65e-45	1.855	0.425	0.528	3.3e-42	4	Cxcl5
244	1.88e-39	1.45324	0.394	0.492	3.77e-36	4	Lif
245	1.64e-21	1.21851	0.397	0.524	3.28e-18	4	Tfpi2
246	0.00550699	1.52231	0.367	0.53	1	4	Serpine1
247	0	1.75406	0.893	0.527	0	5	Scn7a
248	0	1.75381	0.819	0.513	0	5	Kitl
249	0	1.61835	0.809	0.53	0	5	Postn
250	0	1.53347	0.842	0.578	0	5	Fxyd1
251	0	1.51319	0.828	0.47	0	5	Chl1
252	0	1.43591	0.859	0.533	0	5	Itgb8
253	0	1.32346	0.751	0.452	0	5	Itih5
254	0	1.31387	0.764	0.51	0	5	Rarres2
255	0	1.30337	0.894	0.744	0	5	Sdc4
256	0	1.29751	0.716	0.452	0	5	S100a4
257	0	1.27215	0.734	0.588	0	5	Anxa1
258	0	1.24937	0.64	0.474	0	5	Thbs2
259	0	1.24311	0.643	0.402	0	5	Btc
260	0	1.2395	0.711	0.439	0	5	Fabp5
261	0	1.23844	0.781	0.638	0	5	C4b
262	0	1.20036	0.83	0.599	0	5	Cryab
263	0	1.19282	0.876	0.463	0	5	Gpm6b
264	0	1.17291	0.59	0.456	0	5	Gbp2
265	0	1.14714	0.688	0.467	0	5	Hbegf
266	0	1.12685	0.878	0.698	0	5	Dbi
267	0	1.09353	0.9	0.52	0	5	Plp1
268	0	1.08216	0.569	0.326	0	5	Sorbs2
269	0	1.07465	0.666	0.422	0	5	Vwa1
270	0	1.06919	0.946	0.837	0	5	Sparc
271	0	1.06155	0.728	0.351	0	5	Ank3
272	0	1.05599	0.917	0.763	0	5	Lmna
273	0	1.04349	0.768	0.636	0	5	Col5a2
274	0	1.02894	0.712	0.516	0	5	Tnfrsf12a
275	0	1.0239	0.709	0.516	0	5	Sox4
276	0	1.01492	0.455	0.259	0	5	Gfap
277	0	0.98439	0.576	0.302	0	5	Csmd1
278	0	0.974782	0.745	0.321	0	5	Ptn
279	0	0.965989	0.634	0.436	0	5	Ets1
280	0	0.965197	0.652	0.557	0	5	Casp4
281	0	0.955743	0.549	0.359	0	5	Gdnf
282	0	0.941202	0.754	0.514	0	5	Atp1a2
283	0	0.936494	0.654	0.509	0	5	Pdlim4
284	0	0.921153	0.515	0.326	0	5	Sostdc1
285	0	0.908523	0.795	0.642	0	5	Tagln2
286	0	0.902469	0.495	0.3	0	5	Otud1
287	0	0.872074	0.48	0.303	0	5	Foxd3
288	0	0.870879	0.934	0.859	0	5	Vim
289	0	0.851568	0.827	0.731	0	5	Emp1
290	0	0.84209	0.79	0.628	0	5	Jun
291	0	0.814103	0.767	0.624	0	5	Lgals3
292	1.27e-243	0.985026	0.526	0.384	2.54e-240	5	Sox2
293	9.36e-221	0.822009	0.547	0.465	1.87e-217	5	Cxcl14
294	7.95e-158	0.858086	0.675	0.635	1.59e-154	5	Ifi27l2a
295	2.99e-140	0.841618	0.535	0.465	5.97e-137	5	Rnd3
296	2.03e-139	1.24439	0.378	0.264	4.07e-136	5	Ucn2
297	0	1.68561	0.965	0.769	0	6	H2-Aa
298	0	1.67618	0.811	0.631	0	6	Il1b
299	0	1.54762	0.965	0.785	0	6	H2-Ab1
300	0	1.48716	0.951	0.747	0	6	H2-Eb1
301	0	1.34356	0.704	0.641	0	6	Ctss
302	0	1.32934	0.978	0.817	0	6	Cd74
303	0	1.30212	0.869	0.85	0	6	Btg1
304	0	1.29707	0.835	0.817	0	6	Marcks
305	0	1.24652	0.932	0.892	0	6	H2-K1
306	0	1.23353	0.764	0.841	0	6	Prdx1
307	0	1.05238	0.708	0.664	0	6	Srgn
308	0	0.979779	0.935	0.935	0	6	B2m
309	1.12e-286	1.15974	0.678	0.741	2.25e-283	6	Zfp36l1
310	1.02e-234	1.44701	0.695	0.784	2.04e-231	6	Hmox1
311	1.94e-176	1.10825	0.52	0.523	3.87e-173	6	Lcp1
312	6.29e-125	1.11029	0.468	0.497	1.26e-121	6	Id2
313	1.23e-108	1.09491	0.506	0.572	2.47e-105	6	Dusp1
314	2.49e-98	1.15429	0.498	0.591	4.98e-95	6	Pim1
315	3.01e-98	1.12045	0.551	0.621	6.02e-95	6	Cd14
316	7.44e-98	1.39797	0.494	0.565	1.49e-94	6	Cd53
317	7.42e-96	0.905541	0.169	0.427	1.48e-92	6	Timd4
318	8.07e-92	1.51774	0.467	0.512	1.61e-88	6	Cytip
319	1.13e-66	1.86109	0.431	0.478	2.26e-63	6	Ccr7
320	3.42e-62	0.930262	0.202	0.445	6.84e-59	6	P2ry10
321	8.71e-56	1.13712	0.199	0.459	1.74e-52	6	Pf4
322	2.33e-54	1.2585	0.436	0.528	4.66e-51	6	Syngr2
323	4.13e-50	0.983771	0.495	0.594	8.26e-47	6	Cd52
324	4.68e-45	1.13966	0.249	0.323	9.37e-42	6	Pkib
325	5.43e-43	1.2738	0.054	0.306	1.09e-39	6	Retnla
326	3.99e-42	1.11529	0.46	0.588	7.98e-39	6	Rel
327	4.75e-41	0.969385	0.239	0.488	9.5e-38	6	Lilr4b
328	1.51e-35	1.05366	0.197	0.404	3.02e-32	6	Ms4a4c
329	1.24e-32	1.09287	0.466	0.595	2.49e-29	6	Cd83
330	1.48e-29	1.13849	0.4	0.53	2.95e-26	6	Bhlhe40
331	5.36e-20	1.11171	0.229	0.444	1.07e-16	6	Cd36
332	3.15e-18	0.909564	0.189	0.398	6.31e-15	6	Ramp3
333	4.47e-18	1.00398	0.256	0.362	8.94e-15	6	Samsn1
334	6.27e-18	1.19559	0.24	0.443	1.25e-14	6	AA467197
335	2.16e-17	1.1942	0.238	0.449	4.32e-14	6	Ptgs2
336	1.29e-16	1.02873	0.184	0.378	2.58e-13	6	Pmaip1
337	8.91e-16	0.963987	0.253	0.463	1.78e-12	6	St8sia4
338	9.45e-15	0.928796	0.311	0.539	1.89e-11	6	Bcl2a1b
339	4.78e-13	0.908704	0.193	0.403	9.57e-10	6	Serpinb9
340	1.14e-11	0.945304	0.426	0.607	2.28e-08	6	Marcksl1
341	4.11e-10	0.99131	0.314	0.522	8.22e-07	6	Rgs1
342	2.33e-08	0.906821	0.436	0.604	4.66e-05	6	Laptm5
343	1.88e-06	0.999059	0.203	0.388	0.00375771	6	Adam8
344	2.5e-05	1.10771	0.316	0.524	0.0500846	6	Tnfaip2
345	0.000430095	1.13902	0.314	0.513	0.86019	6	Lilrb4a
346	0.00221551	1.05073	0.31	0.495	1	6	Bcl2a1d
347	0	1.70984	0.867	0.236	0	7	Scn10a
348	0	1.67909	0.921	0.35	0	7	Cds2
349	0	1.64837	0.877	0.237	0	7	Plxnc1
350	0	1.60287	0.852	0.228	0	7	Scn11a
351	0	1.43724	0.846	0.194	0	7	Ptprt
352	0	1.41918	0.871	0.322	0	7	Phf24
353	0	1.41871	0.918	0.432	0	7	Rgs4
354	0	1.31308	0.847	0.365	0	7	Kif1a
355	0	1.28786	0.851	0.36	0	7	Prkca
356	0	1.28487	0.992	0.627	0	7	Fxyd2
357	0	1.27997	0.801	0.249	0	7	Ret
358	0	1.27296	0.849	0.297	0	7	Cyfip2
359	0	1.27259	0.902	0.406	0	7	Prune2
360	0	1.21867	0.848	0.39	0	7	Lifr
361	0	1.20709	0.929	0.41	0	7	Syt4
362	0	1.20595	0.919	0.501	0	7	Cd24a
363	0	1.20547	0.753	0.22	0	7	Syt7
364	0	1.17955	0.991	0.609	0	7	Sncg
365	0	1.15651	0.819	0.297	0	7	Tmem233
366	0	1.15284	0.896	0.484	0	7	Kif1b
367	0	1.11603	0.812	0.282	0	7	Dgkz
368	0	1.11525	0.929	0.438	0	7	Pcsk1n
369	0	1.11004	0.852	0.385	0	7	Rtn1
370	0	1.09129	0.869	0.346	0	7	Spock2
371	0	1.05078	0.981	0.629	0	7	Calca
372	0	1.03948	0.865	0.385	0	7	Fgf13
373	0	1.03584	0.725	0.226	0	7	Syt1
374	0	1.02641	0.829	0.358	0	7	Nrn1
375	0	1.01443	0.828	0.409	0	7	Ank2
376	0	1.01237	0.854	0.212	0	7	Camk2a
377	0	0.997229	0.938	0.286	0	7	Elavl4
378	0	0.988937	0.754	0.256	0	7	Osbpl3
379	0	0.970019	0.87	0.345	0	7	Scg3
380	0	0.966799	0.716	0.252	0	7	Scn9a
381	0	0.955648	0.692	0.237	0	7	Ano3
382	0	0.944921	0.889	0.495	0	7	Zfhx3
383	0	0.909868	0.858	0.395	0	7	Gcnt2
384	0	0.909417	0.708	0.198	0	7	Hs6st2
385	0	0.904427	0.785	0.225	0	7	Vgf
386	0	0.883461	0.778	0.416	0	7	Nav1
387	0	0.851123	0.756	0.337	0	7	Atp1b1
388	0	0.846716	0.824	0.342	0	7	L1cam
389	0	0.845968	0.672	0.212	0	7	Dusp26
390	0	0.839433	0.768	0.167	0	7	Rab27b
391	6.19e-305	0.972021	0.642	0.18	1.24e-301	7	Rasgrp1
392	1.76e-282	0.886127	0.644	0.193	3.51e-279	7	Kcnip4
393	3.65e-244	0.801646	0.653	0.234	7.31e-241	7	Kif5c
394	9.66e-204	0.864789	0.629	0.142	1.93e-200	7	Tmem45b
395	8.35e-177	0.989399	0.59	0.161	1.67e-173	7	Lpar3
396	1.58e-171	0.823517	0.629	0.246	3.15e-168	7	Piezo2
397	0	3.22367	0.928	0.214	0	8	Fabp7
398	0	2.61632	0.745	0.295	0	8	Cxcl10
399	0	2.18171	0.938	0.319	0	8	Ptn
400	0	2.16584	0.98	0.696	0	8	Dbi
401	0	1.87979	0.882	0.249	0	8	Ptprz1
402	0	1.77579	0.998	0.886	0	8	Apoe
403	0	1.76019	0.982	0.465	0	8	Gpm6b
404	0	1.69803	0.815	0.265	0	8	Fbln5
405	0	1.67412	0.804	0.319	0	8	Ednrb
406	0	1.65752	0.757	0.332	0	8	Cyr61
407	0	1.6228	0.942	0.509	0	8	Atp1a2
408	0	1.5928	0.766	0.186	0	8	Bcan
409	0	1.59194	0.986	0.522	0	8	Plp1
410	0	1.51553	0.807	0.314	0	8	Sfrp5
411	0	1.50581	0.835	0.486	0	8	Hspa1a
412	0	1.46322	0.825	0.467	0	8	Egr1
413	0	1.39562	0.711	0.152	0	8	Mmd2
414	0	1.33953	0.86	0.325	0	8	Ncam1
415	0	1.29301	0.855	0.485	0	8	Fbln2
416	0	1.26868	0.862	0.578	0	8	Fos
417	0	1.26596	0.75	0.194	0	8	Aldoc
418	0	1.26216	0.874	0.605	0	8	Phlda1
419	0	1.25547	0.793	0.32	0	8	Ndrg2
420	0	1.24036	0.842	0.33	0	8	Gpr37l1
421	0	1.21894	0.792	0.435	0	8	Lpar1
422	0	1.21189	0.68	0.274	0	8	Angptl4
423	0	1.18226	0.778	0.316	0	8	Sostdc1
424	0	1.15447	0.764	0.271	0	8	Abhd4
425	0	1.1231	0.835	0.437	0	8	Fabp5
426	0	1.11602	0.76	0.366	0	8	Id3
427	0	1.11596	0.921	0.462	0	8	Gatm
428	0	1.09197	0.82	0.485	0	8	Hspa1b
429	0	1.08618	0.689	0.265	0	8	Slc4a4
430	0	1.07291	0.656	0.236	0	8	Adamts5
431	0	1.05928	0.708	0.273	0	8	Ttyh1
432	0	1.05222	0.943	0.535	0	8	Itgb8
433	0	1.04461	0.635	0.247	0	8	Acsbg1
434	0	0.986767	0.715	0.305	0	8	Kcnj10
435	0	0.981504	0.958	0.744	0	8	Sdc4
436	0	0.967952	0.752	0.293	0	8	Epas1
437	0	0.96436	0.786	0.363	0	8	Atp1b2
438	0	0.945028	0.808	0.482	0	8	Ntrk2
439	0	0.920592	0.692	0.378	0	8	Sox2
440	0	0.913801	0.538	0.125	0	8	Car2
441	0	0.912268	0.92	0.579	0	8	Fxyd1
442	0	0.900927	0.942	0.659	0	8	Abca8a
443	0	0.889539	0.648	0.249	0	8	Slc7a2
444	0	0.882081	0.893	0.625	0	8	Jun
445	1.27e-232	1.29881	0.677	0.406	2.55e-229	8	Dnajb1
446	5.67e-225	0.880387	0.771	0.59	1.13e-221	8	Zfp36
447	0	2.08705	0.775	0.462	0	9	Ccr7
448	0	2.01264	0.964	0.573	0	9	Cd52
449	0	1.92811	0.65	0.423	0	9	AA467197
450	0	1.91922	0.992	0.817	0	9	Cd74
451	0	1.90172	0.985	0.747	0	9	H2-Eb1
452	0	1.87392	0.985	0.785	0	9	H2-Ab1
453	0	1.85621	0.861	0.435	0	9	Traf1
454	0	1.81683	0.992	0.888	0	9	Cst3
455	0	1.80812	0.831	0.429	0	9	Ifi30
456	0	1.77472	0.91	0.628	0	9	Il1b
457	0	1.75656	0.852	0.478	0	9	Csf2rb
458	0	1.72099	0.978	0.652	0	9	Srgn
459	0	1.69665	0.745	0.477	0	9	Tnip3
460	0	1.68293	0.986	0.769	0	9	H2-Aa
461	0	1.67693	0.684	0.403	0	9	Timd4
462	0	1.63281	0.909	0.506	0	9	Syngr2
463	0	1.61487	0.842	0.495	0	9	Cytip
464	0	1.56781	0.893	0.567	0	9	Rel
465	0	1.56585	0.769	0.438	0	9	St8sia4
466	0	1.54536	0.797	0.436	0	9	Lsp1
467	0	1.54416	0.709	0.302	0	9	Pkib
468	0	1.51076	0.777	0.473	0	9	Bcl2a1d
469	0	1.50234	0.953	0.596	0	9	Tyrobp
470	0	1.47	0.674	0.323	0	9	Napsa
471	0	1.45603	0.608	0.383	0	9	Serpinb9
472	0	1.42746	0.884	0.575	0	9	Cd83
473	0	1.4197	0.656	0.505	0	9	Rgs1
474	0	1.40564	0.716	0.42	0	9	P2ry10
475	0	1.38062	0.608	0.362	0	9	Mcemp1
476	0	1.33909	0.778	0.476	0	9	Etv3
477	0	1.31108	0.559	0.38	0	9	Ramp3
478	0	1.27645	0.935	0.757	0	9	Ifitm2
479	0	1.27275	0.911	0.506	0	9	Lcp1
480	0	1.27197	0.672	0.343	0	9	Samsn1
481	0	1.2706	0.73	0.438	0	9	Lmnb1
482	0	1.23011	0.838	0.5	0	9	Fxyd5
483	0	1.21211	0.954	0.657	0	9	H2afz
484	0	1.19572	0.656	0.39	0	9	Selplg
485	0	1.17048	0.528	0.334	0	9	Klrd1
486	0	1.16632	0.66	0.494	0	9	Stap1
487	0	1.15908	0.691	0.454	0	9	Plbd1
488	0	1.15684	0.62	0.474	0	9	Pou2f2
489	0	1.1505	0.846	0.573	0	9	Cxcl16
490	0	1.14489	0.585	0.38	0	9	Havcr2
491	0	1.13863	0.577	0.303	0	9	Cbfa2t3
492	2.39e-292	1.3288	0.497	0.367	4.77e-289	9	Il1r2
493	1.56e-234	1.17976	0.472	0.357	3.12e-231	9	Gpr183
494	1.43e-231	1.23719	0.494	0.39	2.85e-228	9	Ms4a4c
495	5.63e-110	1.71698	0.074	0.329	1.13e-106	9	Jchain
496	2.85e-34	1.95623	0.296	0.317	5.69e-31	9	Ccl17
497	0	4.18581	1	0.426	0	10	Hbb-bs
498	0	4.05468	0.995	0.221	0	10	Hbb-bt
499	0	4.03687	0.999	0.306	0	10	Hba-a1
500	0	4.03023	0.998	0.277	0	10	Hba-a2
501	0	1.73806	0.746	0.238	0	10	Alas2
502	0	1.16074	0.731	0.278	0	10	Ube2l6
503	0	1.08037	0.678	0.246	0	10	Bpgm
504	0	0.457276	0.934	0.774	0	10	H2-Aa
505	0	0.372533	0.94	0.79	0	10	H2-Ab1
506	0	0.341686	0.578	0.089	0	10	Gypa
507	0	0.315684	0.756	0.328	0	10	Rsad2
508	0	0.309819	0.884	0.633	0	10	Il1b
509	3.21e-284	0.26839	0.925	0.753	6.41e-281	10	H2-Eb1
510	1.71e-133	0.431593	0.928	0.893	3.41e-130	10	H2-K1
511	9.12e-38	0.384512	0.491	0.262	1.82e-34	10	Isg20
512	2.06e-17	0.27072	0.714	0.546	4.12e-14	10	Gpx1
513	2.48e-07	0.275055	0.327	0.093	0.000496642	10	Ube2c
514	0	1.89893	0.973	0.559	0	11	Mpz
515	0	1.61943	0.827	0.344	0	11	Pou3f1
516	0	1.59162	0.902	0.583	0	11	Fos
517	0	1.45474	0.734	0.214	0	11	Fxyd3
518	0	1.45384	0.762	0.191	0	11	Ncmap
519	0	1.39034	0.974	0.716	0	11	Pmp22
520	0	1.3307	0.937	0.604	0	11	Cryab
521	0	1.33027	0.96	0.533	0	11	Plp1
522	0	1.29481	0.845	0.28	0	11	Mal
523	0	1.24436	0.881	0.523	0	11	Fosb
524	0	1.21348	0.847	0.473	0	11	Nr4a2
525	0	1.17647	0.91	0.469	0	11	Hbegf
526	0	1.12694	0.899	0.472	0	11	Gatm
527	0	1.11726	0.757	0.33	0	11	Fxyd6
528	0	1.01261	0.848	0.493	0	11	Hspa1a
529	0	0.999598	0.974	0.717	0	11	Timp3
530	0	0.949742	0.849	0.526	0	11	Gadd45b
531	0	0.942706	0.699	0.152	0	11	Fam178b
532	0	0.930984	0.916	0.477	0	11	Gpm6b
533	0	0.922659	0.788	0.382	0	11	Sox2
534	0	0.921821	0.966	0.767	0	11	Lmna
535	0	0.773133	0.854	0.519	0	11	Tnfrsf12a
536	0	0.737027	0.921	0.544	0	11	Itgb8
537	0	0.64974	0.987	0.84	0	11	Sparc
538	0	0.560322	0.839	0.442	0	11	Itga6
539	7.84e-306	0.994939	0.847	0.558	1.57e-302	11	Nr4a1
540	6.05e-264	0.977548	0.743	0.301	1.21e-260	11	Ogn
541	5.51e-262	0.751229	0.905	0.693	1.1e-258	11	Cdkn1a
542	9.06e-261	0.550863	0.791	0.462	1.81e-257	11	Klf4
543	9.46e-249	0.973924	0.809	0.475	1.89e-245	11	Egr1
544	3.11e-248	0.568093	0.825	0.41	6.21e-245	11	Atf3
545	5.48e-245	0.812909	0.91	0.63	1.1e-241	11	Jun
546	5.56e-239	0.920853	0.725	0.369	1.11e-235	11	Egfl8
547	1.42e-233	0.601395	0.791	0.493	2.84e-230	11	Hspa1b
548	6.68e-204	1.01266	0.639	0.206	1.34e-200	11	Cldn19
549	4.64e-193	0.701365	0.589	0.17	9.27e-190	11	Emid1
550	3.93e-184	0.553801	0.641	0.284	7.85e-181	11	Angptl4
551	3.02e-161	0.575061	0.721	0.43	6.03e-158	11	Vwa1
552	1.44e-149	0.516911	0.741	0.461	2.88e-146	11	S100a4
553	3.26e-144	0.591876	0.626	0.278	6.52e-141	11	Csrp2
554	2.11e-127	1.27296	0.577	0.217	4.22e-124	11	Gjb1
555	1.24e-121	0.562316	0.812	0.592	2.48e-118	11	Zfp36
556	2.75e-103	0.835117	0.585	0.208	5.5e-100	11	Ugt8a
557	2.91e-98	0.652925	0.697	0.499	5.82e-95	11	Ppp1r15a
558	1.68e-89	0.723698	0.835	0.681	3.36e-86	11	Junb
559	1.64e-61	0.563107	0.617	0.388	3.29e-58	11	Rgcc
560	1.51e-40	0.58564	0.48	0.236	3.01e-37	11	Hes1
561	9.67e-34	0.584086	0.488	0.174	1.93e-30	11	Mlip
562	7.34e-23	0.560048	0.517	0.261	1.47e-19	11	Mfap5
563	1.64e-16	0.533038	0.484	0.23	3.28e-13	11	Sema5a
564	0	2.89356	0.963	0.541	0	12	Igfbp6
565	0	1.89863	0.924	0.463	0	12	Serping1
566	0	1.8473	0.869	0.507	0	12	Smoc2
567	0	1.78693	0.627	0.33	0	12	Sfrp5
568	0	1.70949	0.879	0.54	0	12	Islr
569	0	1.61144	0.837	0.664	0	12	Il33
570	0	1.53462	0.776	0.292	0	12	Nbl1
571	0	1.49942	0.667	0.302	0	12	Lbp
572	0	1.42702	0.739	0.374	0	12	Cav1
573	0	1.42304	0.775	0.445	0	12	Itga6
574	0	1.36942	0.52	0.245	0	12	Crabp2
575	0	1.3624	0.612	0.351	0	12	Gm12840
576	0	1.33431	0.79	0.506	0	12	Lamb2
577	0	1.32382	0.857	0.473	0	12	Hspb1
578	0	1.30537	0.612	0.283	0	12	Itgb4
579	0	1.27672	0.933	0.7	0	12	Igfbp7
580	0	1.26765	0.584	0.293	0	12	Fzd2
581	0	1.24839	0.697	0.257	0	12	Mfap5
582	0	1.22133	0.685	0.333	0	12	Fxyd6
583	0	1.21953	0.666	0.353	0	12	Slc2a1
584	0	1.21092	0.674	0.333	0	12	Ecm2
585	0	1.20413	0.77	0.532	0	12	Cfh
586	0	1.20177	0.583	0.293	0	12	Ildr2
587	0	1.17411	0.551	0.274	0	12	Ptch1
588	0	1.17313	0.868	0.627	0	12	Ptrf
589	0	1.14194	0.92	0.808	0	12	Neat1
590	0	1.13129	0.678	0.34	0	12	Gas6
591	0	1.12133	0.64	0.369	0	12	Tenm2
592	0	1.11872	0.5	0.187	0	12	Mpzl2
593	0	1.11376	0.613	0.323	0	12	Pcdh19
594	0	1.10329	0.582	0.25	0	12	Actn1
595	0	1.09686	0.807	0.595	0	12	Thbs4
596	0	1.09051	0.902	0.733	0	12	Emp1
597	0	1.06901	0.72	0.488	0	12	Prelp
598	0	1.04152	0.569	0.268	0	12	Itgbl1
599	0	0.980734	0.938	0.769	0	12	Mgp
600	9.01e-303	1.03233	0.581	0.325	1.8e-299	12	Sgms2
601	4.37e-289	1.04627	0.421	0.168	8.75e-286	12	Lypd2
602	9.64e-282	0.972578	0.528	0.302	1.93e-278	12	C2
603	1.38e-268	1.01453	0.466	0.241	2.76e-265	12	Ceacam1
604	5.12e-265	1.08181	0.579	0.374	1.02e-261	12	Cldn1
605	4.04e-254	1.03956	0.527	0.316	8.07e-251	12	Plscr1
606	1.66e-242	0.998525	0.617	0.419	3.32e-239	12	Rbp1
607	4.74e-239	1.11028	0.509	0.31	9.47e-236	12	Stra6
608	4.64e-195	0.967146	0.678	0.526	9.28e-192	12	Atp1a2
609	4.76e-168	1.00753	0.394	0.248	9.51e-165	12	Slco2a1
610	4.94e-154	1.07796	0.505	0.374	9.89e-151	12	Medag
611	1.5e-146	1.0039	0.595	0.508	3e-143	12	Ngf
612	1.29e-142	1.07996	0.499	0.358	2.58e-139	12	Ifit1
613	3.19e-102	1.03572	0.439	0.364	6.38e-99	12	Aldh1a3
614	0	2.71635	0.908	0.234	0	13	Flt1
615	0	2.52609	0.836	0.258	0	13	Ctla2a
616	0	2.38211	0.899	0.243	0	13	Pecam1
617	0	2.35166	0.783	0.193	0	13	Cldn5
618	0	2.33372	0.799	0.202	0	13	Ly6c1
619	0	2.2489	0.877	0.237	0	13	Cdh5
620	0	2.12546	0.955	0.579	0	13	Tm4sf1
621	0	1.9957	0.789	0.158	0	13	Egfl7
622	0	1.86739	0.805	0.205	0	13	Rasip1
623	0	1.86191	0.87	0.407	0	13	Cd93
624	0	1.84862	0.825	0.401	0	13	Ly6a
625	0	1.84714	0.796	0.182	0	13	Kdr
626	0	1.83524	0.826	0.227	0	13	Adgrf5
627	0	1.78676	0.806	0.252	0	13	Cyyr1
628	0	1.7842	0.767	0.238	0	13	Emcn
629	0	1.74954	0.811	0.307	0	13	S1pr1
630	0	1.74359	0.879	0.301	0	13	Epas1
631	0	1.73145	0.761	0.185	0	13	Ptprb
632	0	1.67934	0.674	0.302	0	13	Iigp1
633	0	1.60656	0.608	0.197	0	13	Gbp4
634	0	1.59697	0.876	0.47	0	13	Mast4
635	0	1.59246	0.729	0.267	0	13	Abcb1a
636	0	1.56694	0.961	0.658	0	13	Tcf4
637	0	1.55027	0.799	0.408	0	13	Adamts9
638	0	1.54538	0.838	0.399	0	13	Arhgap31
639	0	1.53402	0.761	0.169	0	13	Adgrl4
640	0	1.53238	0.755	0.265	0	13	Eng
641	0	1.47568	0.673	0.26	0	13	Slc30a1
642	0	1.45536	0.695	0.27	0	13	Abcg2
643	0	1.44847	0.77	0.316	0	13	Sema7a
644	0	1.44026	0.835	0.402	0	13	Cd200
645	0	1.43809	0.783	0.205	0	13	Mmrn2
646	0	1.42603	0.759	0.474	0	13	Hbegf
647	0	1.42513	0.745	0.233	0	13	Esam
648	0	1.34305	0.904	0.624	0	13	Nfkbia
649	0	1.34222	0.84	0.515	0	13	Glul
650	0	1.3386	0.717	0.145	0	13	Mecom
651	0	1.33588	0.781	0.481	0	13	Pltp
652	0	1.3302	0.824	0.451	0	13	Notch1
653	0	1.32818	0.741	0.405	0	13	Lrrc32
654	0	1.32673	0.71	0.223	0	13	Podxl
655	0	1.32513	0.769	0.331	0	13	Uaca
656	0	1.32273	0.656	0.196	0	13	Grrp1
657	0	1.30754	0.9	0.701	0	13	Igfbp7
658	0	1.29776	0.683	0.123	0	13	Myct1
659	1.11e-300	1.29153	0.627	0.222	2.22e-297	13	Aqp1
660	9.69e-272	1.36599	0.541	0.138	1.94e-268	13	Slco1a4
661	4.08e-223	1.77211	0.509	0.246	8.17e-220	13	Selp
662	2.87e-167	1.5742	0.58	0.334	5.75e-164	13	Rsad2
663	3.19e-117	1.84587	0.431	0.213	6.38e-114	13	Fabp4
664	0	1.31346	0.91	0.743	0	14	Thbs1
665	0	1.18045	0.866	0.666	0	14	Gpc3
666	0	1.13509	0.992	0.889	0	14	Gsn
667	0	1.04848	0.864	0.75	0	14	Tgfbi
668	0	1.02404	0.941	0.802	0	14	Lum
669	0	0.936986	0.999	0.893	0	14	Dcn
670	0	0.878882	0.999	0.983	0	14	Apod
671	0	0.860738	0.914	0.85	0	14	Btg1
672	0	0.8267	0.978	0.774	0	14	H2-Aa
673	2.37e-290	0.836688	0.885	0.774	4.74e-287	14	Fn1
674	8.36e-279	1.17055	0.861	0.778	1.67e-275	14	Hmox1
675	5.96e-276	0.800322	0.817	0.637	1.19e-272	14	Il1b
676	8.51e-259	0.993333	0.813	0.69	1.7e-255	14	Ccl11
677	1.88e-258	1.00809	0.811	0.72	3.75e-255	14	Serpinh1
678	1.12e-255	1.06757	0.79	0.69	2.24e-252	14	Igfbp4
679	1.76e-251	0.84648	0.88	0.801	3.53e-248	14	Col1a2
680	6.76e-242	1.2101	0.761	0.664	1.35e-238	14	Col15a1
681	3.33e-240	1.31707	0.755	0.645	6.67e-237	14	Ptx3
682	3.8e-238	1.1548	0.777	0.701	7.6e-235	14	Trf
683	7.06e-210	0.813971	0.849	0.784	1.41e-206	14	Sat1
684	7.7e-187	0.893475	0.766	0.691	1.54e-183	14	Cp
685	1.61e-176	0.945832	0.767	0.738	3.22e-173	14	Zfp36l1
686	1.69e-173	0.949864	0.769	0.718	3.37e-170	14	Serpine2
687	1.42e-153	0.951953	0.688	0.612	2.85e-150	14	Itm2a
688	9.19e-145	0.749026	0.728	0.64	1.84e-141	14	Sparcl1
689	1.17e-133	0.795496	0.698	0.664	2.34e-130	14	Tcf4
690	6.28e-128	0.87598	0.696	0.658	1.26e-124	14	Mmp2
691	3.44e-125	0.866799	0.691	0.652	6.87e-122	14	Ugdh
692	1.98e-119	0.801848	0.735	0.733	3.95e-116	14	Col1a1
693	1.43e-116	0.990733	0.658	0.64	2.85e-113	14	Col8a1
694	6.29e-116	0.841183	0.706	0.727	1.26e-112	14	Fosl2
695	2.31e-110	0.86358	0.685	0.668	4.63e-107	14	Il33
696	9.47e-108	0.828952	0.685	0.669	1.89e-104	14	Aebp1
697	1.24e-70	0.899607	0.512	0.492	2.49e-67	14	Nt5e
698	5.92e-53	0.91642	0.564	0.622	1.18e-49	14	Plat
699	3.44e-47	0.964877	0.554	0.601	6.89e-44	14	Thbs4
700	4.91e-45	1.00693	0.552	0.603	9.82e-42	14	Cxcl1
701	1.33e-44	0.924293	0.551	0.603	2.66e-41	14	Tnfaip6
702	2.46e-34	0.77683	0.608	0.691	4.92e-31	14	Mt2
703	1.66e-30	0.842088	0.496	0.568	3.33e-27	14	Col6a3
704	4.81e-30	0.862157	0.495	0.563	9.62e-27	14	Sgk1
705	6.66e-29	0.826671	0.439	0.487	1.33e-25	14	Enpp2
706	9.74e-19	0.75761	0.49	0.594	1.95e-15	14	Efemp1
707	2.62e-18	1.2473	0.437	0.52	5.25e-15	14	Il6
708	1.24e-16	0.859909	0.456	0.547	2.48e-13	14	Adamts4
709	1.64e-13	0.798566	0.375	0.464	3.29e-10	14	Slc1a3
710	1e-08	0.939948	0.405	0.511	2.01e-05	14	Dio2
711	3.06e-06	0.942995	0.312	0.522	0.00611677	14	Serpine1
712	4.87e-05	0.794192	0.39	0.519	0.097496	14	Smoc2
713	8.91e-05	0.966189	0.383	0.508	0.178281	14	Steap4
714	0	3.53492	0.999	0.525	0	15	Meg3
715	0	2.85979	0.997	0.286	0	15	Snhg11
716	0	2.24455	0.973	0.2	0	15	9530059O14Rik
717	0	1.80807	0.952	0.202	0	15	Miat
718	0	1.723	0.977	0.578	0	15	Kcnq1ot1
719	0	1.52002	0.977	0.419	0	15	Ank2
720	0	1.5073	0.865	0.22	0	15	5330434G04Rik
721	0	1.48392	0.926	0.24	0	15	Peg3
722	0	1.40599	0.902	0.346	0	15	Chka
723	0	1.38278	0.964	0.375	0	15	Ebf1
724	0	1.32001	0.878	0.242	0	15	Nrxn1
725	0	1.27985	0.852	0.193	0	15	Ptprn
726	0	1.27427	0.986	0.63	0	15	Dst
727	0	1.27274	0.911	0.265	0	15	Cacna1a
728	0	1.24505	0.933	0.378	0	15	Kif1a
729	0	1.24475	0.903	0.205	0	15	Nup93
730	0	1.19683	0.913	0.329	0	15	Cacna2d1
731	0	1.17928	0.915	0.378	0	15	Herc1
732	0	1.17037	0.769	0.204	0	15	Adcyap1
733	0	1.16844	0.964	0.495	0	15	Kif1b
734	0	1.13116	0.979	0.425	0	15	Syt4
735	0	1.11025	0.798	0.248	0	15	Map2
736	0	1.06265	0.864	0.226	0	15	Cacna1b
737	0	1.04361	0.887	0.269	0	15	Vezt
738	0	1.01618	0.924	0.421	0	15	Prune2
739	0	1.00849	0.873	0.219	0	15	C2cd5
740	0	0.994997	0.813	0.18	0	15	Mir124a-1hg
741	0	0.993772	0.878	0.263	0	15	Scn9a
742	0	0.991788	0.903	0.261	0	15	Mirg
743	0	0.99111	0.814	0.241	0	15	Vgf
744	0	0.990707	0.947	0.68	0	15	Atp1a1
745	0	0.989979	0.986	0.605	0	15	Camk2d
746	0	0.965611	0.903	0.306	0	15	Elavl4
747	0	0.958872	0.966	0.515	0	15	Krit1
748	0	0.942159	0.882	0.391	0	15	PISD
749	0	0.929728	0.902	0.312	0	15	Cyfip2
750	0	0.91854	0.909	0.23	0	15	Myt1l
751	0	0.905675	0.878	0.269	0	15	Osbpl3
752	0	0.905079	0.821	0.389	0	15	Nav2
753	1.47e-297	0.959566	0.794	0.321	2.94e-294	15	Atp2b4
754	1.47e-286	1.09372	0.787	0.288	2.95e-283	15	Enah
755	7.8e-265	0.902616	0.738	0.225	1.56e-261	15	Ntrk3
756	7.99e-262	0.960325	0.735	0.198	1.6e-258	15	Celf4
757	2.94e-245	0.92219	0.842	0.399	5.88e-242	15	Rtn1
758	6.18e-222	1.02215	0.688	0.234	1.24e-218	15	Gria2
759	6.7e-214	0.916565	0.974	0.768	1.34e-210	15	mt-Nd4l
760	2.11e-203	1.54462	0.797	0.45	4.22e-200	15	Tac1
761	2.14e-169	1.15536	0.709	0.275	4.28e-166	15	Scg2
762	1.07e-166	1.45201	0.997	0.979	2.14e-163	15	mt-Nd1
763	2.46e-101	1.20837	0.842	0.642	4.93e-98	15	Calca
764	0	0.894902	0.885	0.625	0	16	Gfpt2
765	0	0.88489	1	0.893	0	16	Dcn
766	0	0.828246	1	0.983	0	16	Apod
767	2.09e-293	0.536052	0.932	0.633	4.19e-290	16	Fcer1g
768	1.44e-290	0.719172	0.968	0.773	2.87e-287	16	Fn1
769	4.04e-282	0.697715	0.968	0.802	8.08e-279	16	Lum
770	2.69e-272	0.602841	0.937	0.665	5.37e-269	16	Gpc3
771	1.19e-265	0.561526	0.995	0.89	2.38e-262	16	Gsn
772	1.11e-257	0.588655	0.956	0.749	2.23e-254	16	Tgfbi
773	1.64e-256	0.634758	0.973	0.761	3.29e-253	16	Ifitm2
774	3.64e-252	0.606044	0.928	0.688	7.29e-249	16	Cp
775	5.53e-234	0.709389	0.881	0.665	1.11e-230	16	Aebp1
776	1.19e-226	0.675517	0.884	0.69	2.39e-223	16	Ccl11
777	4.46e-224	0.560795	0.949	0.77	8.91e-221	16	Mgp
778	6.24e-220	0.625765	0.866	0.656	1.25e-216	16	Mmp2
779	2.93e-219	0.548089	0.922	0.701	5.86e-216	16	Bgn
780	1.11e-218	0.548845	0.868	0.588	2.22e-215	16	Lrp1
781	1.27e-215	0.671814	0.938	0.654	2.54e-212	16	Cstb
782	3.09e-215	1.05872	0.786	0.612	6.17e-212	16	Inhba
783	8.93e-215	0.635305	0.798	0.49	1.79e-211	16	Serpinf1
784	1.19e-213	0.687076	0.971	0.808	2.38e-210	16	Neat1
785	6.26e-210	0.544199	0.878	0.649	1.25e-206	16	Ugdh
786	4.3e-207	0.561099	0.806	0.547	8.6e-204	16	Igfbp6
787	2.89e-205	0.609818	0.8	0.572	5.78e-202	16	Lyz2
788	5.68e-201	0.646534	0.896	0.73	1.14e-197	16	Col3a1
789	2.32e-199	0.767681	0.828	0.666	4.63e-196	16	Il33
790	6.25e-183	0.615911	0.782	0.578	1.25e-179	16	Vcan
791	3.12e-178	0.609607	0.77	0.56	6.23e-175	16	Cd34
792	1.17e-177	0.591379	0.767	0.554	2.34e-174	16	Hk2
793	1.26e-172	0.62276	0.75	0.575	2.52e-169	16	C1qb
794	2.74e-168	0.616529	0.779	0.586	5.47e-165	16	Rhoj
795	1.71e-167	0.757375	0.61	0.358	3.41e-164	16	Cst6
796	2.03e-166	0.572824	0.774	0.584	4.05e-163	16	Pcolce
797	1.12e-165	0.613722	0.777	0.599	2.25e-162	16	Gem
798	3.66e-165	0.546953	0.872	0.73	7.31e-162	16	Col1a1
799	7.24e-161	0.573883	0.707	0.473	1.45e-157	16	Nupr1
800	3.78e-159	0.537369	0.8	0.637	7.56e-156	16	Col8a1
801	4.29e-156	0.562834	0.746	0.589	8.57e-153	16	C1qa
802	1.5e-131	0.561134	0.69	0.528	2.99e-128	16	Fbn1
803	6.26e-128	0.570617	0.704	0.556	1.25e-124	16	Rdh10
804	3.38e-116	0.78069	0.77	0.644	6.76e-113	16	Ccl2
805	3.54e-102	0.579853	0.743	0.609	7.08e-99	16	Odc1
806	2.06e-98	0.569021	0.716	0.633	4.13e-95	16	Ccl7
807	1.35e-95	0.60383	0.657	0.536	2.69e-92	16	Gng11
808	1.03e-92	0.75772	0.696	0.633	2.07e-89	16	Cxcl2
809	2.93e-92	0.545324	0.618	0.523	5.85e-89	16	Ms4a7
810	2.88e-69	0.602604	0.484	0.396	5.76e-66	16	Plagl1
811	2.92e-54	0.704371	0.563	0.537	5.85e-51	16	Myoc
812	1.38e-53	0.608046	0.563	0.523	2.77e-50	16	Ifi203
813	3.05e-50	0.668616	0.542	0.514	6.1e-47	16	Tfpi2
814	0	3.21608	0.782	0.228	0	17	Acta2
815	0	2.99523	0.75	0.234	0	17	Tagln
816	0	2.56534	0.804	0.289	0	17	Gm13889
817	0	2.50514	0.812	0.248	0	17	Myh11
818	0	2.43965	0.729	0.251	0	17	Tpm2
819	0	2.22454	0.752	0.186	0	17	Myl9
820	0	1.9299	0.812	0.397	0	17	Mylk
821	0	1.80305	0.864	0.604	0	17	Adamts1
822	0	1.71961	0.836	0.485	0	17	Flna
823	0	1.64107	0.913	0.603	0	17	Cald1
824	0	1.5465	0.868	0.529	0	17	Gadd45b
825	0	1.5121	0.83	0.443	0	17	Mfge8
826	0	1.36934	0.621	0.21	0	17	Gja4
827	0	1.36667	0.762	0.249	0	17	Actn1
828	0	1.34587	0.678	0.154	0	17	Pde3a
829	0	1.32983	0.806	0.488	0	17	Lpp
830	0	1.27182	0.773	0.307	0	17	Epas1
831	0	1.19634	0.599	0.113	0	17	Pi15
832	0	1.15917	0.918	0.703	0	17	Igfbp7
833	8.35e-288	1.37689	0.621	0.189	1.67e-284	17	Itga8
834	5.11e-285	1.43568	0.723	0.408	1.02e-281	17	Lrrc32
835	1.78e-282	1.81051	0.938	0.771	3.57e-279	17	Mgp
836	1.2e-281	1.44888	0.768	0.378	2.4e-278	17	Id3
837	2.08e-266	2.04166	0.67	0.33	4.17e-263	17	Ctgf
838	1.65e-260	1.33254	0.606	0.21	3.29e-257	17	Rasd1
839	8.88e-259	1.14237	0.774	0.363	1.78e-255	17	Gadd45g
840	6.35e-256	3.04578	0.658	0.236	1.27e-252	17	Rgs5
841	3.53e-244	1.6453	0.727	0.413	7.05e-241	17	Adamts9
842	1.17e-224	1.21665	0.603	0.292	2.35e-221	17	Vtn
843	5e-216	1.24644	0.877	0.702	9.99e-213	17	Bgn
844	5.67e-214	1.11982	0.932	0.814	1.13e-210	17	Cebpb
845	4.27e-204	1.3958	0.57	0.211	8.55e-201	17	Npnt
846	3.35e-186	1.47362	0.551	0.149	6.71e-183	17	Notch3
847	1.97e-164	1.21074	0.622	0.346	3.93e-161	17	Filip1l
848	3.75e-155	1.26201	0.755	0.479	7.5e-152	17	Egr1
849	2.88e-148	2.05195	0.715	0.495	5.76e-145	17	Procr
850	8.56e-147	1.61719	0.599	0.283	1.71e-143	17	Csrp2
851	1.3e-140	1.05706	0.718	0.535	2.6e-137	17	Cfh
852	1.93e-140	1.53533	0.576	0.266	3.87e-137	17	Mustn1
853	2.24e-137	1.32811	0.597	0.338	4.47e-134	17	Fblim1
854	8.07e-136	1.40006	0.527	0.228	1.61e-132	17	Apold1
855	3.97e-134	1.10932	0.586	0.32	7.93e-131	17	Ifitm1
856	1.2e-128	1.30112	0.556	0.31	2.41e-125	17	Kcne4
857	6.65e-127	1.13317	0.47	0.132	1.33e-123	17	Ptgis
858	9.54e-118	1.08806	0.513	0.205	1.91e-114	17	Gucy1a3
859	2.38e-116	1.43338	0.719	0.542	4.76e-113	17	Adamts4
860	5.56e-103	1.15067	0.574	0.367	1.11e-99	17	Rrad
861	7.97e-98	1.72367	0.516	0.233	1.59e-94	17	Eln
862	1.24e-94	1.61553	0.611	0.449	2.47e-91	17	Crispld2
863	8.16e-66	1.15251	0.507	0.307	1.63e-62	17	Iigp1
864	0	2.43918	0.849	0.5	0	18	Igfbp5
865	0	1.84153	0.895	0.546	0	18	Igfbp6
866	0	1.67352	0.827	0.534	0	18	Cfh
867	0	1.66911	0.951	0.467	0	18	Serping1
868	0	1.48349	0.9	0.488	0	18	Serpinf1
869	0	1.48216	0.766	0.26	0	18	Mfap5
870	0	1.36915	0.94	0.701	0	18	Bgn
871	0	1.16096	0.998	0.89	0	18	Gsn
872	2.08e-307	1.7956	0.707	0.332	4.16e-304	18	C3
873	2.16e-297	1.9247	0.642	0.29	4.33e-294	18	Prg4
874	3.1e-297	1.58602	0.917	0.771	6.21e-294	18	Mgp
875	2.5e-291	1.06297	0.708	0.352	5e-288	18	Gm12840
876	6.16e-289	1.07317	0.748	0.298	1.23e-285	18	Nbl1
877	1.75e-288	1.78239	0.707	0.315	3.5e-285	18	Has1
878	2.84e-279	1.14246	0.812	0.542	5.68e-276	18	Ltbp4
879	1.23e-276	1.21293	0.702	0.348	2.47e-273	18	Tnxb
880	8.55e-275	1.05604	0.924	0.703	1.71e-271	18	Igfbp7
881	2.71e-257	0.99308	0.873	0.625	5.42e-254	18	Gfpt2
882	6.1e-247	1.16538	0.723	0.419	1.22e-243	18	Rbp1
883	2.58e-226	1.47432	0.701	0.435	5.16e-223	18	Ptgs2
884	5.64e-226	1.18838	0.713	0.407	1.13e-222	18	Ly6a
885	3.89e-223	0.960093	0.591	0.237	7.77e-220	18	Prrx1
886	1.18e-219	1.17826	0.746	0.467	2.35e-216	18	Klf4
887	4.14e-214	1.25633	0.745	0.473	8.29e-211	18	Nupr1
888	8.93e-211	0.943232	0.851	0.605	1.79e-207	18	Adamts1
889	3.01e-204	1.71675	0.553	0.214	6.03e-201	18	Sfrp4
890	1.63e-192	1.02868	0.741	0.542	3.26e-189	18	Col6a2
891	4.49e-192	0.990194	0.76	0.566	8.98e-189	18	Col6a1
892	8.77e-182	1.4129	0.554	0.216	1.75e-178	18	Dpt
893	2.29e-172	1.0346	0.724	0.513	4.59e-169	18	Smoc2
894	1.76e-167	1.27867	0.58	0.275	3.51e-164	18	Fbln1
895	4.88e-166	0.95388	0.975	0.838	9.77e-163	18	Mt1
896	2.95e-155	1.54516	0.555	0.177	5.9e-152	18	Clec3b
897	3.47e-147	0.993265	0.873	0.687	6.94e-144	18	Mt2
898	8.53e-142	0.938738	0.733	0.52	1.71e-138	18	Ifi203
899	2.49e-135	1.02741	0.843	0.732	4.97e-132	18	Col3a1
900	1.93e-132	1.23084	0.638	0.381	3.85e-129	18	Errfi1
901	1.52e-130	1.03163	0.457	0.221	3.05e-127	18	Cilp
902	1.48e-128	0.937003	0.716	0.53	2.96e-125	18	Fosb
903	2.4e-128	1.42155	0.512	0.242	4.8e-125	18	Aspn
904	3.68e-123	1.2395	0.774	0.599	7.36e-120	18	Cxcl1
905	1.71e-115	1.0061	0.758	0.6	3.43e-112	18	Tnfaip6
906	2.6e-95	0.9122	0.533	0.307	5.21e-92	18	Iigp1
907	6.92e-92	1.07759	0.422	0.16	1.38e-88	18	Pi16
908	3.49e-79	1.03083	0.34	0.057	6.98e-76	18	Mmp3
909	7.25e-65	0.935107	0.588	0.445	1.45e-61	18	Col14a1
910	4.7e-61	1.26789	0.472	0.25	9.41e-58	18	Gpx3
911	9.26e-50	0.934626	0.392	0.249	1.85e-46	18	Crabp2
912	2.35e-20	1.03523	0.318	0.214	4.7e-17	18	1500015O10Rik
913	1.48e-06	0.904541	0.399	0.331	0.00296134	18	Ifi205
914	0	2.39671	0.964	0.641	0	19	Calca
915	0	2.33625	0.902	0.45	0	19	Tac1
916	0	1.85522	0.971	0.454	0	19	Pcsk1n
917	0	1.85427	0.966	0.273	0	19	Scg2
918	0	1.66725	0.975	0.399	0	19	Rtn1
919	0	1.59656	0.982	0.197	0	19	Celf4
920	0	1.54803	0.87	0.244	0	19	Gap43
921	0	1.53403	0.88	0.205	0	19	Adcyap1
922	0	1.49937	0.958	0.428	0	19	Syt4
923	0	1.45087	0.993	0.623	0	19	Sncg
924	0	1.40217	0.825	0.16	0	19	Ntrk1
925	0	1.39893	0.937	0.4	0	19	Fgf13
926	0	1.3795	0.989	0.422	0	19	Prune2
927	0	1.36541	0.98	0.363	0	19	Spock2
928	0	1.34909	0.969	0.314	0	19	Cyfip2
929	0	1.34412	0.993	0.681	0	19	Atp1a1
930	0	1.27704	0.925	0.244	0	19	Nrxn1
931	0	1.26942	0.982	0.653	0	19	Fstl1
932	0	1.22712	0.98	0.38	0	19	Kif1a
933	0	1.22686	0.987	0.497	0	19	Kif1b
934	0	1.20273	0.877	0.196	0	19	Ptprn
935	0	1.18442	0.939	0.309	0	19	Elavl4
936	0	1.1681	0.89	0.243	0	19	Peg3
937	0	1.15726	0.938	0.331	0	19	Cacna2d1
938	0	1.13784	0.83	0.259	0	19	Trpv1
939	0	1.12072	0.966	0.409	0	19	Gcnt2
940	0	1.11993	0.913	0.242	0	19	Vgf
941	0	1.11099	0.84	0.187	0	19	Aplp1
942	0	1.10482	0.893	0.206	0	19	Slc17a6
943	0	1.08952	0.934	0.244	0	19	Kif5c
944	0	1.08033	0.824	0.195	0	19	Bdnf
945	0	1.07389	0.953	0.528	0	19	Meg3
946	0	1.06933	0.854	0.272	0	19	Snrpn
947	0	1.03989	0.849	0.245	0	19	Gpx3
948	0	1.03394	0.933	0.317	0	19	Chd3
949	0	1.00362	0.934	0.232	0	19	Rims3
950	4.08e-306	1.18437	0.772	0.157	8.16e-303	19	Nrsn1
951	1.38e-304	1.42355	0.816	0.234	2.75e-301	19	Ngfr
952	6.84e-294	1.03464	0.797	0.165	1.37e-290	19	Arhgdig
953	4.11e-276	1.05075	0.913	0.425	8.23e-273	19	Tshz2
954	1.58e-262	1.12077	0.793	0.218	3.16e-259	19	Fkbp1b
955	7.87e-252	1.07337	0.823	0.292	1.57e-248	19	Snhg11
956	6.79e-248	1.10356	0.808	0.312	1.36e-244	19	Gng3
957	1.93e-231	1.08382	0.776	0.202	3.85e-228	19	Nap1l5
958	8.42e-190	1.39543	0.682	0.138	1.68e-186	19	Gal
959	9.88e-180	1.07382	0.695	0.11	1.98e-176	19	6330403K07Rik
960	6.46e-175	1.02434	0.793	0.351	1.29e-171	19	Atp1b1
961	7.96e-159	1.10755	0.906	0.656	1.59e-155	19	Sepw1
962	1.85e-135	1.06467	0.7	0.197	3.7e-132	19	Fxyd7
963	2.38e-76	1.40714	0.624	0.239	4.75e-73	19	Pcp4
964	0	2.72111	0.999	0.29	0	20	Snhg11
965	0	2.45392	0.974	0.528	0	20	Meg3
966	0	2.4481	0.992	0.204	0	20	9530059O14Rik
967	0	1.94632	0.999	0.422	0	20	Ank2
968	0	1.68978	0.991	0.222	0	20	C2cd5
969	0	1.67565	0.984	0.207	0	20	Miat
970	0	1.66487	0.991	0.257	0	20	Scn10a
971	0	1.63496	0.979	0.236	0	20	Syt7
972	0	1.61288	0.992	0.234	0	20	Camk2a
973	0	1.56483	1	0.632	0	20	Dst
974	0	1.56136	0.981	0.173	0	20	Kcnt1
975	0	1.53376	0.997	0.607	0	20	Camk2d
976	0	1.49596	0.977	0.299	0	20	Dgkz
977	0	1.45799	0.99	0.38	0	20	Kif1a
978	0	1.43032	0.994	0.581	0	20	Kcnq1ot1
979	0	1.40573	0.989	0.378	0	20	Ebf1
980	0	1.36838	0.949	0.249	0	20	Scn11a
981	0	1.34671	0.948	0.393	0	20	PISD
982	0	1.33447	0.967	0.259	0	20	Plxnc1
983	0	1.3336	0.983	0.271	0	20	Osbpl3
984	0	1.31531	0.995	0.497	0	20	Kif1b
985	0	1.29902	0.984	0.348	0	20	Chka
986	0	1.29261	0.982	0.233	0	20	Myt1l
987	0	1.28707	0.974	0.209	0	20	Nup93
988	0	1.21075	0.991	0.367	0	20	Ank3
989	0	1.18838	0.973	0.267	0	20	Ret
990	0	1.18798	0.972	0.253	0	20	Sox11
991	0	1.18096	0.944	0.341	0	20	Phf24
992	0	1.1772	0.925	0.166	0	20	Trpc3
993	0	1.16556	0.958	0.221	0	20	Trim36
994	0	1.14196	0.948	0.37	0	20	Cds2
995	0	1.12598	0.988	0.426	0	20	Nav1
996	0	1.11843	0.966	0.423	0	20	Prune2
997	0	1.1138	0.956	0.265	0	20	Scn9a
998	0	1.10382	0.944	0.262	0	20	Magi1
999	0	1.08917	0.997	0.507	0	20	Zfhx3
1000	0	1.06515	0.967	0.405	0	20	Lifr
1001	0	1.06201	0.907	0.224	0	20	5330434G04Rik
1002	0	1.06114	0.961	0.229	0	20	Cacna1b
1003	0	1.0582	0.856	0.135	0	20	Grik1
1004	0	1.04917	0.905	0.256	0	20	Piezo2
1005	0	1.04901	0.964	0.269	0	20	Cacna1a
1006	0	1.03659	0.991	0.331	0	20	Cacna2d1
1007	0	1.02974	0.902	0.216	0	20	Ptprt
1008	0	1.02461	0.952	0.321	0	20	Plekha5
1009	0	1.02051	0.943	0.272	0	20	Vezt
1010	0	1.0198	0.82	0.15	0	20	Ppm1j
1011	0	1.00489	0.976	0.257	0	20	Plekha6
1012	5.21e-246	1.11411	0.998	0.769	1.04e-242	20	mt-Nd4l
1013	1.27e-242	1.07514	0.995	0.98	2.53e-239	20	mt-Nd1
1014	0	2.26795	0.891	0.545	0	21	Postn
1015	0	1.65708	0.931	0.541	0	21	Plp1
1016	0	1.63058	0.996	0.842	0	21	Sparc
1017	5.16e-307	1.38177	0.971	0.935	1.03e-303	21	B2m
1018	3.44e-277	1.4179	0.955	0.801	6.88e-274	21	Col1a2
1019	2.16e-247	1.85978	0.831	0.551	4.32e-244	21	Itgb8
1020	2.57e-237	1.53619	0.888	0.718	5.15e-234	21	Serpine2
1021	1.85e-234	1.22226	0.922	0.708	3.7e-231	21	Dbi
1022	1.27e-208	1.84394	0.804	0.643	2.53e-205	21	Col5a2
1023	6.81e-201	1.44823	0.85	0.721	1.36e-197	21	Serpinh1
1024	8.55e-195	1.81956	0.738	0.466	1.71e-191	21	S100a4
1025	6.15e-173	1.51629	0.74	0.481	1.23e-169	21	Gatm
1026	1.2e-169	1.258	0.773	0.487	2.39e-166	21	Gpm6b
1027	3.86e-169	1.61859	0.752	0.548	7.72e-166	21	Scn7a
1028	4.72e-164	1.31017	0.829	0.753	9.45e-161	21	Sdc4
1029	7.08e-118	1.31214	0.708	0.594	1.42e-114	21	Fxyd1
1030	1.95e-117	1.58136	0.651	0.492	3.91e-114	21	Chl1
1031	3.3e-105	1.45153	0.638	0.44	6.6e-102	21	Hbb-bs
1032	2.07e-101	1.65465	0.615	0.469	4.13e-98	21	Itih5
1033	3.43e-98	1.68021	0.686	0.638	6.86e-95	21	Ifi27l2a
1034	3.68e-94	1.22589	0.734	0.706	7.36e-91	21	Igfbp7
1035	3.04e-80	1.57839	0.498	0.323	6.08e-77	21	Hba-a1
1036	2.2e-71	1.36791	0.596	0.528	4.4e-68	21	Sox4
1037	1.61e-67	1.77093	0.524	0.417	3.22e-64	21	Btc
1038	5.72e-67	1.36053	0.588	0.502	1.14e-63	21	Hspa1a
1039	1.96e-54	1.57095	0.539	0.502	3.93e-51	21	Fbln2
1040	2.8e-52	1.23265	0.606	0.634	5.61e-49	21	Ptrf
1041	1.81e-50	1.32878	0.611	0.648	3.62e-47	21	C4b
1042	9.02e-50	1.14885	0.437	0.365	1.8e-46	21	L1cam
1043	7.5e-47	1.78739	0.522	0.484	1.5e-43	21	Thbs2
1044	1.62e-32	1.21895	0.462	0.465	3.25e-29	21	Gadd45a
1045	3.7e-31	1.2232	0.44	0.438	7.41e-28	21	Vwa1
1046	5.96e-26	1.08103	0.497	0.551	1.19e-22	21	Col4a1
1047	8.85e-26	1.41389	0.312	0.297	1.77e-22	21	Hba-a2
1048	2.41e-25	1.31548	0.487	0.537	4.83e-22	21	Ccnd1
1049	5.82e-24	1.46915	0.48	0.501	1.16e-20	21	Hspa1b
1050	2.01e-23	1.6638	0.449	0.462	4.01e-20	21	Tnc
1051	1.26e-22	1.25341	0.344	0.338	2.52e-19	21	Sostdc1
1052	3.09e-21	1.14261	0.46	0.481	6.17e-18	21	Hbegf
1053	1.17e-16	1.13412	0.514	0.622	2.35e-13	21	Plat
1054	9.79e-15	1.10466	0.354	0.379	1.96e-11	21	Egfl8
1055	1.22e-14	1.21104	0.327	0.355	2.45e-11	21	Gpr37l1
1056	1.53e-13	1.46619	0.397	0.45	3.06e-10	21	Rgs16
1057	1.9e-11	1.46273	0.404	0.469	3.8e-08	21	Txnip
1058	8.9e-11	1.25525	0.377	0.447	1.78e-07	21	Col14a1
1059	1.29e-08	1.10747	0.267	0.329	2.57e-05	21	Col12a1
1060	1.62e-06	1.20474	0.324	0.405	0.00323688	21	Prss23
1061	5.43e-06	1.10597	0.401	0.524	0.0108642	21	Col5a1
1062	9.36e-05	1.31776	0.3	0.372	0.187295	21	Gdnf
1063	0.000153156	1.0986	0.261	0.35	0.306311	21	Nr2f1
1064	6.67e-222	1.14204	0.965	0.893	1.33e-218	22	H2-K1
1065	8.19e-206	1.77218	0.767	0.477	1.64e-202	22	Ifngr1
1066	2.07e-176	1.93692	0.498	0.173	4.14e-173	22	Cxcr6
1067	3.58e-163	1.54951	0.714	0.446	7.16e-160	22	Ets1
1068	5.13e-162	1.40673	0.445	0.095	1.03e-158	22	Gimap3
1069	8.35e-161	1.86235	0.676	0.409	1.67e-157	22	Vps37b
1070	4.09e-154	1.75893	0.541	0.239	8.17e-151	22	Il2rb
1071	1.54e-153	1.94169	0.577	0.269	3.07e-150	22	Ctla2a
1072	9.91e-152	1.79428	0.472	0.172	1.98e-148	22	Icos
1073	3.24e-151	1.87559	0.601	0.317	6.48e-148	22	Nabp1
1074	1.66e-149	1.4903	0.478	0.179	3.33e-146	22	Sh2d2a
1075	1.55e-148	1.81512	0.712	0.516	3.1e-145	22	Ptprc
1076	1.74e-130	1.28205	0.421	0.156	3.48e-127	22	Ikzf3
1077	1.9e-130	1.59212	0.704	0.534	3.79e-127	22	H2-Q7
1078	3.96e-128	1.70475	0.52	0.26	7.91e-125	22	Ptpn22
1079	2.05e-116	2.3096	0.627	0.443	4.09e-113	22	AW112010
1080	6.26e-107	1.83513	0.502	0.268	1.25e-103	22	Ms4a4b
1081	1.15e-98	1.76958	0.601	0.435	2.31e-95	22	Rgs2
1082	9.57e-93	1.36167	0.609	0.452	1.91e-89	22	Tnfaip3
1083	1.88e-88	1.45521	0.384	0.202	3.76e-85	22	Ikzf2
1084	1.59e-85	1.39556	0.658	0.566	3.18e-82	22	Crem
1085	1.42e-80	1.31215	0.411	0.215	2.84e-77	22	Gimap4
1086	1.34e-77	1.30875	0.362	0.192	2.69e-74	22	Nkg7
1087	3.19e-74	1.0162	0.369	0.213	6.38e-71	22	Itk
1088	4e-73	1.26014	0.548	0.41	8.01e-70	22	Stk17b
1089	3.92e-66	0.985242	0.676	0.595	7.83e-63	22	Laptm5
1090	5.39e-66	1.02159	0.316	0.139	1.08e-62	22	Pdcd1
1091	9.99e-62	1.29187	0.541	0.432	2e-58	22	P2ry10
1092	1.17e-59	1.55977	0.493	0.373	2.35e-56	22	Ccr2
1093	1.07e-58	1.24712	0.509	0.4	2.14e-55	22	Selplg
1094	2.25e-56	1.69457	0.354	0.205	4.49e-53	22	Gata3
1095	2.59e-54	1.34357	0.353	0.218	5.19e-51	22	Txk
1096	3.86e-49	1.6475	0.563	0.511	7.73e-46	22	Rgs1
1097	2.36e-48	0.987535	0.456	0.356	4.71e-45	22	Samsn1
1098	4.93e-47	1.06637	0.463	0.345	9.86e-44	22	Hmgb2
1099	2.79e-46	1.30671	0.408	0.287	5.59e-43	22	Tnfrsf18
1100	4.71e-45	1.20708	0.399	0.281	9.43e-42	22	Gimap6
1101	1.38e-42	1.13744	0.372	0.258	2.77e-39	22	Gimap1
1102	1.97e-39	2.39028	0.455	0.387	3.94e-36	22	Ccl5
1103	1.99e-33	1.15996	0.441	0.392	3.99e-30	22	Serpinb9
1104	5.27e-31	1.1157	0.285	0.144	1.05e-27	22	Cd28
1105	5.38e-22	1.02282	0.484	0.493	1.08e-18	22	H2-Q6
1106	3e-21	1.00697	0.328	0.277	5.99e-18	22	Klrk1
1107	7.72e-21	1.02009	0.425	0.402	1.54e-17	22	Ptpn18
1108	3.09e-19	1.38998	0.36	0.357	6.19e-16	22	Plac8
1109	2.39e-10	1.32381	0.376	0.388	4.78e-07	22	Ramp3
1110	3.82e-09	2.06813	0.247	0.255	7.63e-06	22	Il5
1111	1.16e-05	1.4672	0.354	0.432	0.0232773	22	Irf8
1112	7.81e-05	1.53328	0.271	0.291	0.156146	22	Il1rl1
1113	0.000318309	1.17431	0.341	0.367	0.636617	22	Il7r
1114	0	2.33631	0.922	0.342	0	23	Hmgb2
1115	0	1.86848	0.884	0.222	0	23	Top2a
1116	0	1.58276	0.987	0.668	0	23	H2afz
1117	2.07e-299	1.52602	0.795	0.204	4.14e-296	23	Mki67
1118	2.69e-280	1.59097	0.764	0.146	5.39e-277	23	2810417H13Rik
1119	9.47e-240	1.10687	0.998	0.916	1.89e-236	23	Ptma
1120	1.57e-238	1.19129	0.863	0.287	3.15e-235	23	Coro1a
1121	1.59e-232	1.20371	0.666	0.156	3.17e-229	23	Hist1h1b
1122	6.03e-231	1.10699	0.704	0.158	1.21e-227	23	Birc5
1123	8.76e-214	1.15093	0.74	0.24	1.75e-210	23	Hmgn2
1124	1.19e-209	1.07397	0.82	0.399	2.37e-206	23	Alox5ap
1125	4.83e-204	1.06418	0.755	0.31	9.65e-201	23	Cks1b
1126	1.41e-199	0.963298	0.696	0.197	2.82e-196	23	Smc2
1127	3.11e-195	1.12862	0.919	0.587	6.21e-192	23	Cd52
1128	3.89e-176	1.04791	0.911	0.64	7.78e-173	23	Cyba
1129	1.65e-173	1.03063	0.871	0.512	3.31e-170	23	Fxyd5
1130	2.05e-169	0.897381	0.916	0.593	4.09e-166	23	Laptm5
1131	1.09e-163	0.889822	0.758	0.4	2.18e-160	23	AI662270
1132	1.32e-163	0.959458	0.909	0.609	2.64e-160	23	Tyrobp
1133	9.97e-157	0.933407	0.705	0.332	1.99e-153	23	Cenpa
1134	4.74e-155	0.84426	0.857	0.54	9.48e-152	23	Spi1
1135	1.29e-153	1.04003	0.666	0.231	2.57e-150	23	Cks2
1136	8.55e-153	0.827244	0.873	0.55	1.71e-149	23	Ucp2
1137	6.97e-147	0.973039	0.717	0.358	1.39e-143	23	Gmfg
1138	1.64e-146	0.955492	0.922	0.691	3.28e-143	23	Ly6e
1139	3.14e-141	1.21932	0.793	0.494	6.27e-138	23	Arhgdib
1140	4.45e-141	1.56238	0.68	0.354	8.9e-138	23	Plac8
1141	9.17e-141	1.27324	0.787	0.508	1.83e-137	23	Cytip
1142	1.29e-133	1.16438	0.597	0.162	2.58e-130	23	Hist1h2ap
1143	1.44e-133	1.41847	0.849	0.574	2.87e-130	23	Lyz2
1144	5.26e-131	0.974874	0.777	0.444	1.05e-127	23	Ifi30
1145	1.25e-123	0.886524	0.729	0.448	2.5e-120	23	Lmnb1
1146	1.29e-122	0.831822	0.834	0.521	2.58e-119	23	Tspo
1147	5.68e-122	0.8561	0.852	0.579	1.14e-118	23	Ctsc
1148	1.17e-116	0.844026	0.868	0.636	2.33e-113	23	Fcer1g
1149	5.33e-115	0.995663	0.554	0.096	1.07e-111	23	Ube2c
1150	1.86e-114	1.05847	0.868	0.631	3.71e-111	23	Lgals3
1151	7.34e-110	0.82777	0.551	0.165	1.47e-106	23	Nusap1
1152	7.18e-106	1.02589	0.752	0.503	1.44e-102	23	Cybb
1153	1.31e-83	0.869601	0.513	0.171	2.62e-80	23	Hist1h2ae
1154	1.88e-71	0.909122	0.976	0.892	3.76e-68	23	Cst3
1155	6.77e-69	0.995585	0.916	0.733	1.35e-65	23	Crip1
1156	4.28e-47	1.18788	0.411	0.169	8.55e-44	23	Ly6c2
1157	1.14e-30	3.23426	0.325	0.134	2.28e-27	23	Camp
1158	4.28e-20	1.75124	0.303	0.135	8.57e-17	23	Ltf
1159	2.6e-15	0.823199	0.338	0.193	5.19e-12	23	Slpi
1160	5.84e-08	3.03728	0.282	0.151	0.000116827	23	S100a9
1161	6.27e-07	0.936244	0.315	0.189	0.00125458	23	Hp
1162	5.47e-06	1.10446	0.333	0.212	0.0109465	23	F630028O10Rik
1163	1.41e-05	2.36218	0.272	0.131	0.0281813	23	Chil3
1164	3.12e-90	1.29667	0.886	0.81	6.23e-87	24	Neat1
1165	1.21e-66	0.965102	0.836	0.776	2.42e-63	24	Fn1
1166	2.99e-48	0.820061	0.827	0.783	5.98e-45	24	Zbtb20
1167	1.32e-46	0.480481	0.909	0.891	2.64e-43	24	Gsn
1168	2.77e-44	1.29677	0.66	0.585	5.55e-41	24	Kcnq1ot1
1169	4.99e-36	0.747969	0.759	0.752	9.99e-33	24	Tgfbi
1170	1.88e-35	0.390296	0.925	0.98	3.77e-32	24	mt-Nd1
1171	2.5e-29	0.472623	0.784	0.772	5e-26	24	mt-Nd4l
1172	2.61e-24	0.933905	0.597	0.593	5.23e-21	24	Lrp1
1173	4.02e-24	1.14375	0.656	0.653	8.05e-21	24	Ugdh
1174	6.21e-24	0.703979	0.212	0.476	1.24e-20	24	Flnc
1175	6.67e-19	0.957637	0.579	0.581	1.33e-15	24	Vcan
1176	2.7e-17	0.693671	0.688	0.734	5.41e-14	24	Col3a1
1177	4.57e-15	0.451635	0.706	0.735	9.14e-12	24	mt-Nd5
1178	1e-13	0.452377	0.768	0.803	2.01e-10	24	Col1a2
1179	1.05e-13	0.98401	0.481	0.479	2.11e-10	24	Mast4
1180	6.77e-12	1.05933	0.533	0.563	1.35e-08	24	Osmr
1181	2.54e-11	0.766806	0.622	0.693	5.08e-08	24	Cp
1182	4.77e-11	0.714672	0.683	0.733	9.54e-08	24	Col1a1
1183	3.57e-09	0.339822	0.075	0.256	7.14e-06	24	B830012L14Rik
1184	3.79e-09	0.961231	0.462	0.515	7.58e-06	24	Ddr2
1185	5.37e-09	0.406569	0.291	0.517	1.07e-05	24	Itga5
1186	7.65e-09	0.394844	0.433	0.429	1.53e-05	24	Ank2
1187	1.08e-08	0.366357	0.278	0.493	2.15e-05	24	Mmp19
1188	1.96e-08	0.431097	0.563	0.615	3.91e-05	24	Inhba
1189	3.38e-08	0.833457	0.606	0.707	6.75e-05	24	Akap13
1190	3.54e-08	0.388519	0.364	0.589	7.08e-05	24	Tgif1
1191	1.36e-07	0.660083	0.278	0.298	0.000272685	24	Enah
1192	1.93e-07	0.582138	0.59	0.669	0.000386964	24	Il33
1193	2.55e-07	0.338966	0.244	0.44	0.000509041	24	Cdk6
1194	6.39e-07	1.35494	0.476	0.524	0.00127732	24	Ifi203
1195	1.02e-06	0.420548	0.273	0.463	0.00203522	24	Tnc
1196	6.27e-06	0.365098	0.121	0.299	0.0125354	24	Cyp26b1
1197	8.79e-05	0.939012	0.253	0.283	0.175706	24	Dnm3os
1198	0.000113649	0.660412	0.535	0.63	0.227298	24	Gfpt2
1199	0.000114094	0.826876	0.396	0.459	0.228188	24	Clcn5
1200	0.00012389	0.421075	0.316	0.503	0.24778	24	Ifi204
1201	0.000135405	0.364073	0.572	0.667	0.270811	24	Col15a1
1202	0.000218058	0.403018	0.316	0.515	0.436117	24	Col11a1
1203	0.000285857	0.602466	0.285	0.449	0.571714	24	Phxr4
1204	0.000639192	0.531506	0.316	0.478	1	24	Mndal
1205	0.000877635	0.593813	0.291	0.338	1	24	mt-Nd6
1206	0.000993985	0.380298	0.324	0.515	1	24	Lamb2
1207	0.00236658	0.377996	0.357	0.552	1	24	Pdpn
1208	0.00398187	0.396514	0.194	0.355	1	24	Tnxb
1209	0.00411307	0.399076	0.278	0.454	1	24	Fam46a
1210	0.00448874	0.417148	0.353	0.544	1	24	Eps8
1211	0.00638856	0.408602	0.273	0.447	1	24	Abi3bp
1212	0.00703879	0.684468	0.594	0.738	1	24	Iqgap1
1213	0.00707851	0.423861	0.285	0.464	1	24	Pdgfra
1214	2.44e-168	1.3128	0.933	0.576	4.88e-165	25	C1qb
1215	2.98e-160	1.21662	0.933	0.589	5.95e-157	25	C1qa
1216	4.5e-148	1.04817	0.96	0.636	8.99e-145	25	Fcer1g
1217	3.11e-140	1.12281	0.911	0.574	6.21e-137	25	Lyz2
1218	9.33e-138	1.03169	0.926	0.615	1.87e-134	25	Cd14
1219	1.48e-135	1.04613	0.996	0.891	2.96e-132	25	Apoe
1220	9.8e-134	0.89358	0.953	0.643	1.96e-130	25	Ctss
1221	1.02e-128	1.04162	0.875	0.565	2.03e-125	25	C1qc
1222	3.65e-116	0.813024	0.917	0.61	7.31e-113	25	Tyrobp
1223	2.97e-111	0.815099	0.944	0.729	5.95e-108	25	Zeb2
1224	1.53e-107	0.992127	0.888	0.632	3.06e-104	25	Lgals3
1225	1.22e-103	0.766775	0.978	0.824	2.45e-100	25	Cd74
1226	3.11e-103	1.1464	0.783	0.523	6.22e-100	25	Ms4a7
1227	7.82e-97	0.790012	0.857	0.594	1.56e-93	25	Laptm5
1228	3.62e-84	0.624754	0.946	0.777	7.24e-81	25	H2-Aa
1229	2.01e-83	0.664182	0.964	0.721	4.02e-80	25	Pmp22
1230	2.87e-83	0.681839	0.924	0.756	5.73e-80	25	H2-Eb1
1231	1.19e-82	0.717626	0.92	0.753	2.37e-79	25	Sdc4
1232	5.43e-80	0.797563	0.81	0.591	1.09e-76	25	Plek
1233	1.38e-79	0.75845	0.808	0.584	2.76e-76	25	Cxcl16
1234	1.92e-79	0.712836	0.975	0.837	3.84e-76	25	Prdx1
1235	4.46e-74	0.976232	0.714	0.505	8.91e-71	25	C3ar1
1236	1.07e-69	0.823357	0.714	0.511	2.15e-66	25	Csf1r
1237	2.1e-66	0.760021	0.71	0.487	4.2e-63	25	Ninj1
1238	2.63e-66	0.726321	0.868	0.569	5.27e-63	25	Mpz
1239	1.18e-59	0.62638	0.833	0.622	2.35e-56	25	Sepp1
1240	4.25e-59	0.868013	0.647	0.459	8.5e-56	25	Cd68
1241	2.85e-57	0.78437	0.712	0.542	5.71e-54	25	Spi1
1242	5.83e-56	0.886098	0.652	0.487	1.17e-52	25	Slamf7
1243	6.86e-54	0.69266	0.672	0.42	1.37e-50	25	Atf3
1244	1.01e-50	0.745136	0.696	0.554	2.02e-47	25	Slc15a3
1245	4.93e-48	0.693905	0.683	0.546	9.85e-45	25	Mpeg1
1246	2.58e-47	0.659791	0.757	0.637	5.16e-44	25	Ifi27l2a
1247	2.82e-42	0.744977	0.632	0.47	5.64e-39	25	Itih5
1248	2.21e-40	0.943933	0.594	0.476	4.43e-37	25	Mafb
1249	2.57e-40	0.674617	0.647	0.527	5.14e-37	25	Bcl2a1b
1250	4.95e-38	0.797279	0.614	0.48	9.89e-35	25	Hbegf
1251	9.87e-37	0.802255	0.594	0.483	1.97e-33	25	C5ar1
1252	2.9e-35	0.694477	0.585	0.462	5.8e-32	25	Plin2
1253	4.42e-35	0.656072	0.638	0.532	8.84e-32	25	Kitl
1254	3.95e-33	0.702514	0.578	0.477	7.9e-30	25	Adgre1
1255	1.62e-32	0.712426	0.578	0.476	3.24e-29	25	Slfn2
1256	1.25e-27	0.664392	0.525	0.439	2.49e-24	25	Fyb
1257	6.93e-24	0.703769	0.513	0.438	1.39e-20	25	AF251705
1258	4.84e-23	0.631352	0.56	0.501	9.69e-20	25	Stap1
1259	2.77e-22	0.678299	0.509	0.454	5.54e-19	25	AI607873
1260	2.45e-15	0.687938	0.444	0.418	4.9e-12	25	Trem2
1261	6.19e-15	1.0554	0.596	0.635	1.24e-11	25	Cxcl2
1262	9.21e-11	0.799925	0.438	0.446	1.84e-07	25	Pf4
1263	1.72e-08	0.763281	0.031	0.295	3.44e-05	25	Retnla
1264	0	5.26826	1	0.147	0	26	S100a9
1265	0	5.1969	0.986	0.123	0	26	Retnlg
1266	0	4.92611	0.993	0.138	0	26	S100a8
1267	0	3.59074	0.966	0.156	0	26	Lcn2
1268	0	1.52774	0.811	0.064	0	26	Hcar2
1269	8.74e-305	2.2691	0.989	0.219	1.75e-301	26	Msrb1
1270	8e-288	2.10379	0.954	0.3	1.6e-284	26	Mxd1
1271	1.78e-277	2.37899	0.925	0.108	3.56e-274	26	Wfdc21
1272	5.46e-277	2.31545	0.916	0.19	1.09e-273	26	Slpi
1273	1.17e-269	2.0604	0.923	0.241	2.33e-266	26	Hdc
1274	3.74e-264	2.37682	0.927	0.348	7.48e-261	26	Clec4d
1275	9.13e-257	1.96539	0.87	0.294	1.83e-253	26	Ccl6
1276	2.33e-254	2.152	1	0.61	4.67e-251	26	Tyrobp
1277	4.08e-243	1.97168	0.893	0.186	8.17e-240	26	Hp
1278	2.77e-241	2.26137	0.936	0.399	5.55e-238	26	Slc7a11
1279	1.96e-240	1.95521	0.904	0.305	3.92e-237	26	Clec4e
1280	8.73e-226	1.92361	0.891	0.207	1.75e-222	26	Pglyrp1
1281	7.5e-222	1.77603	0.929	0.4	1.5e-218	26	Alox5ap
1282	1.94e-219	1.62331	0.936	0.448	3.88e-216	26	Lmnb1
1283	6.63e-215	1.46491	0.841	0.148	1.33e-211	26	Csf3r
1284	4.94e-212	1.91614	0.964	0.512	9.87e-209	26	Fxyd5
1285	2.18e-210	1.48837	0.923	0.409	4.37e-207	26	Stk17b
1286	7.8e-208	2.00987	0.872	0.207	1.56e-204	26	G0s2
1287	1.53e-207	1.55922	0.989	0.521	3.06e-204	26	Lcp1
1288	6.77e-207	1.45914	0.927	0.388	1.35e-203	26	Ncf2
1289	2.53e-205	1.65756	0.982	0.587	5.06e-202	26	Cd52
1290	1.59e-204	2.25067	0.85	0.154	3.17e-201	26	Mmp8
1291	8.99e-203	1.68213	0.82	0.136	1.8e-199	26	Cxcr2
1292	1.08e-202	2.33229	0.984	0.664	2.15e-199	26	Srgn
1293	6.16e-202	1.88208	0.973	0.574	1.23e-198	26	Lyz2
1294	7.5e-201	1.44555	0.918	0.439	1.5e-197	26	Rac2
1295	3.97e-200	1.53317	0.897	0.37	7.95e-197	26	Mcemp1
1296	2.01e-195	1.39036	0.895	0.42	4.02e-192	26	Ccr1
1297	9.5e-195	1.47844	0.993	0.636	1.9e-191	26	Fcer1g
1298	2.89e-191	1.44762	0.936	0.288	5.79e-188	26	Coro1a
1299	1.6e-188	1.92228	0.825	0.097	3.2e-185	26	Mmp9
1300	6.69e-182	1.80383	0.966	0.491	1.34e-178	26	S100a11
1301	1.04e-175	1.41086	0.756	0.106	2.08e-172	26	Asprv1
1302	7.61e-168	1.80357	0.827	0.209	1.52e-164	26	F630028O10Rik
1303	8.02e-168	1.52627	0.909	0.383	1.6e-164	26	2810474O19Rik
1304	6.91e-161	1.62093	0.884	0.472	1.38e-157	26	Ptafr
1305	3.65e-157	1.41889	0.866	0.354	7.31e-154	26	Samsn1
1306	4.7e-110	2.14527	0.904	0.639	9.41e-107	26	Il1b
1307	6.4e-109	1.43959	0.836	0.495	1.28e-105	26	Arhgdib
1308	1.27e-104	1.4069	0.97	0.815	2.54e-101	26	Cebpb
1309	1.82e-71	1.72006	0.893	0.532	3.63e-68	26	Gadd45b
1310	4.56e-52	3.71257	0.674	0.13	9.12e-49	26	Ngp
1311	7.73e-42	1.47748	0.64	0.222	1.55e-38	26	Ifitm6
1312	7.81e-16	3.20582	0.567	0.133	1.56e-12	26	Camp
1313	0.00379635	2.59749	0.49	0.134	1	26	Ltf
1314	0	1.36046	0.97	0.173	0	27	Pde4c
1315	2.17e-305	1.1018	0.958	0.205	4.35e-302	27	Ptprk
1316	4.7e-305	1.80028	0.965	0.201	9.4e-302	27	Htr1f
1317	8.92e-292	1.94013	0.995	0.239	1.78e-288	27	Camk2a
1318	3.61e-283	2.1481	0.947	0.163	7.22e-280	27	Il31ra
1319	2.8e-267	1.8178	0.986	0.279	5.6e-264	27	Scg2
1320	3.07e-263	1.65403	0.935	0.22	6.13e-260	27	Npy2r
1321	2.7e-260	1.55511	0.974	0.287	5.4e-257	27	Mical1
1322	2.89e-260	1.79822	0.963	0.201	5.77e-257	27	Ptprn
1323	4.87e-260	2.10412	0.993	0.613	9.73e-257	27	Jak1
1324	5.23e-254	1.77041	1	0.385	1.05e-250	27	Kif1a
1325	5.23e-247	1.24409	0.981	0.262	1.05e-243	27	Plekha6
1326	6.31e-242	1.62765	0.998	0.374	1.26e-238	27	Cds2
1327	6.7e-236	1.68437	0.93	0.161	1.34e-232	27	Tspan8
1328	1.11e-231	1.40135	0.979	0.276	2.22e-228	27	Osbpl3
1329	6.16e-219	1.12668	0.958	0.206	1.23e-215	27	Pclo
1330	6.36e-219	1.48047	1	0.501	1.27e-215	27	Kif1b
1331	1.24e-214	1.53107	0.956	0.319	2.47e-211	27	Tmem233
1332	5.14e-212	1.51627	0.981	0.384	1.03e-208	27	Herc1
1333	3.46e-206	1.36813	0.963	0.263	6.91e-203	27	Scn10a
1334	1.4e-201	1.39694	0.905	0.197	2.79e-198	27	Kcnh7
1335	7.21e-201	1.35591	0.974	0.408	1.44e-197	27	Lifr
1336	3.51e-199	1.27032	0.998	0.43	7.02e-196	27	Nav1
1337	1.18e-198	1.40157	0.991	0.561	2.36e-195	27	Osmr
1338	3.53e-191	1.37878	0.961	0.404	7.06e-188	27	Rtn1
1339	1.21e-189	1.20521	0.993	0.414	2.43e-186	27	Gcnt2
1340	3.61e-187	1.22803	0.995	0.427	7.22e-184	27	Prune2
1341	2.26e-186	1.11538	0.958	0.264	4.51e-183	27	Plxnc1
1342	4.38e-186	1.28951	0.977	0.371	8.77e-183	27	Ank3
1343	7.35e-184	1.24112	0.958	0.38	1.47e-180	27	Prkca
1344	3.13e-183	1.2522	0.889	0.18	6.26e-180	27	Dgkh
1345	6.97e-181	1.20608	0.988	0.656	1.39e-177	27	Fstl1
1346	1.2e-179	1.15404	0.981	0.368	2.41e-176	27	Spock2
1347	2.54e-175	1.14608	0.947	0.304	5.08e-172	27	Dgkz
1348	1.01e-173	1.26365	0.921	0.27	2.02e-170	27	Scn9a
1349	2e-173	1.16483	0.956	0.354	4e-170	27	Atp1b1
1350	3.06e-173	1.18832	0.972	0.426	6.13e-170	27	Ank2
1351	3.02e-167	1.71611	0.97	0.531	6.05e-164	27	Meg3
1352	6.97e-166	2.1236	0.891	0.296	1.39e-162	27	Snhg11
1353	5.65e-163	1.40931	0.882	0.241	1.13e-159	27	Hpcal1
1354	1.1e-160	1.23645	0.886	0.23	2.2e-157	27	Dusp26
1355	9.15e-157	1.43316	0.854	0.181	1.83e-153	27	Lgi1
1356	2.25e-156	1.17278	0.947	0.41	4.51e-153	27	Pitpnc1
1357	6.31e-146	1.31648	0.886	0.287	1.26e-142	27	Adk
1358	8.54e-146	1.95577	0.833	0.211	1.71e-142	27	9530059O14Rik
1359	5.24e-144	1.19723	0.814	0.17	1.05e-140	27	Nts
1360	2.76e-143	1.39095	0.903	0.383	5.51e-140	27	Ebf1
1361	1.67e-140	1.42403	0.798	0.157	3.35e-137	27	Sst
1362	3.19e-140	1.27878	0.986	0.643	6.39e-137	27	Fxyd2
1363	6.71e-110	1.18069	1	0.771	1.34e-106	27	mt-Nd4l
1364	2.67e-295	1.88073	1	0.319	5.35e-292	28	Tmem233
1365	6.1e-285	2.5128	1	0.626	1.22e-281	28	Sncg
1366	4.86e-282	2.70485	1	0.643	9.72e-279	28	Fxyd2
1367	3.3e-276	1.85408	0.995	0.458	6.59e-273	28	Pcsk1n
1368	7.9e-275	1.97597	1	0.518	1.58e-271	28	Cd24a
1369	9.46e-275	0.899904	0.993	0.17	1.89e-271	28	Prrxl1
1370	2.79e-272	1.72723	0.993	0.392	5.58e-269	28	Rgs10
1371	2.6e-269	1.65688	0.99	0.316	5.19e-266	28	Gng3
1372	3.95e-267	1.5722	0.993	0.377	7.91e-264	28	Nrn1
1373	4.44e-263	1.67275	1	0.404	8.87e-260	28	Fgf13
1374	5.62e-262	1.69605	0.99	0.345	1.12e-258	28	Phf24
1375	1.29e-257	1.1832	0.998	0.258	2.58e-254	28	Sox11
1376	3.69e-253	1.44689	0.981	0.267	7.38e-250	28	Synpr
1377	1.17e-251	1.13566	0.986	0.192	2.34e-248	28	Rab27b
1378	4.81e-244	1.48109	1	0.452	9.61e-241	28	Rgs4
1379	2.22e-241	1.34022	0.99	0.221	4.45e-238	28	Fkbp1b
1380	2.24e-241	1.23471	0.988	0.23	4.49e-238	28	Dusp26
1381	9.84e-236	1.30861	0.988	0.367	1.97e-232	28	Scg3
1382	1.83e-235	1.30956	0.988	0.34	3.66e-232	28	Ngfrap1
1383	1.08e-233	0.960299	0.969	0.189	2.15e-230	28	Casz1
1384	9.47e-232	1.44559	0.993	0.429	1.89e-228	28	Tshz2
1385	4.89e-231	1.11698	0.979	0.218	9.78e-228	28	Hs6st2
1386	4.06e-226	1.37563	0.998	0.432	8.11e-223	28	Syt4
1387	1.52e-223	1.11813	0.995	0.241	3.03e-220	28	Syt7
1388	4.16e-222	1.10012	0.957	0.177	8.31e-219	28	Lpar3
1389	2.68e-221	1.17662	0.986	0.251	5.36e-218	28	Nmb
1390	5.26e-221	1.29565	0.995	0.658	1.05e-217	28	Sepw1
1391	1.24e-219	1.1514	0.967	0.206	2.47e-216	28	Nap1l5
1392	2.6e-219	1.18555	0.969	0.24	5.2e-216	28	Tmem158
1393	3.9e-219	1.07874	0.955	0.157	7.8e-216	28	Gm765
1394	1.97e-207	1.22614	0.974	0.304	3.94e-204	28	Dgkz
1395	4.3e-207	1.16564	0.988	0.354	8.61e-204	28	Atp1b1
1396	7.99e-206	1.05468	0.998	0.276	1.6e-202	28	Osbpl3
1397	3e-205	1.18954	1	0.656	6.01e-202	28	Fstl1
1398	1.69e-203	1.10829	0.945	0.181	3.38e-200	28	Ctxn3
1399	1.86e-203	1.11218	0.971	0.246	3.71e-200	28	Syt1
1400	6.33e-203	1.08213	0.979	0.255	1.27e-199	28	Ano3
1401	5.35e-201	0.930503	0.962	0.221	1.07e-197	28	Ptprt
1402	7.39e-196	1.06304	0.998	0.314	1.48e-192	28	Elavl4
1403	2.07e-195	1.11892	1	0.408	4.14e-192	28	Lifr
1404	7.74e-195	0.997382	0.955	0.21	1.55e-191	28	Kcnip4
1405	1.55e-190	1.01233	0.983	0.36	3.1e-187	28	Cystm1
1406	6.02e-181	0.988688	0.974	0.272	1.2e-177	28	Ret
1407	5.93e-177	0.963946	0.983	0.447	1.19e-173	28	Crip2
1408	2.59e-175	1.03954	0.998	0.41	5.19e-172	28	Pitpnc1
1409	2.35e-169	0.901173	0.957	0.28	4.71e-166	28	Fdps
1410	1.38e-167	0.904861	0.99	0.32	2.75e-164	28	Cyfip2
1411	2.13e-166	0.913592	0.929	0.217	4.27e-163	28	Calcb
1412	4.93e-153	0.968239	0.99	0.426	9.87e-150	28	Ank2
1413	2.4e-123	1.06931	0.981	0.427	4.79e-120	28	Prune2
1414	1.18e-250	2.1582	0.997	0.251	2.36e-247	29	Kif5c
1415	6.87e-249	1.50547	0.994	0.209	1.37e-245	29	Rnf112
1416	1.85e-246	1.59531	0.997	0.19	3.7e-243	29	Casz1
1417	4.16e-245	1.53475	0.994	0.2	8.33e-242	29	Kcnd3
1418	1.19e-244	1.34133	0.971	0.113	2.38e-241	29	Fam19a4
1419	2.13e-243	1.18932	0.994	0.194	4.26e-240	29	Chd5
1420	1.46e-237	1.84168	0.994	0.211	2.93e-234	29	9530059O14Rik
1421	2.08e-236	1.06238	0.971	0.188	4.17e-233	29	Sv2a
1422	4.27e-236	1.78338	0.985	0.199	8.55e-233	29	Rasgrp1
1423	7.31e-236	1.8118	0.991	0.24	1.46e-232	29	Rgs5
1424	9.4e-234	1.74831	1	0.261	1.88e-230	29	Piezo2
1425	2.84e-231	1.045	0.988	0.15	5.67e-228	29	Atp2b2
1426	4.41e-226	1.70886	0.997	0.273	8.82e-223	29	Ret
1427	7.07e-223	1.37048	0.971	0.196	1.41e-219	29	P2ry1
1428	1.2e-222	1.72158	1	0.346	2.4e-219	29	Phf24
1429	2.36e-221	1.90493	0.997	0.296	4.72e-218	29	Snhg11
1430	3.08e-214	2.33856	1	0.531	6.15e-211	29	Meg3
1431	1.68e-213	0.995502	0.953	0.17	3.36e-210	29	Tmem132e
1432	3.43e-213	1.28438	0.977	0.201	6.86e-210	29	Dpp10
1433	8.23e-208	1.78365	1	0.428	1.65e-204	29	Prune2
1434	7.9e-207	1.412	0.997	0.246	1.58e-203	29	Syt1
1435	3.15e-205	1.41047	0.991	0.265	6.3e-202	29	Gfra2
1436	2.39e-204	1.31064	0.991	0.242	4.77e-201	29	Syt7
1437	2.78e-203	1.53535	1	0.511	5.55e-200	29	Zfhx3
1438	1.27e-197	1.07109	0.985	0.207	2.54e-194	29	Pclo
1439	2.52e-197	1.29336	0.997	0.271	5.04e-194	29	Scn9a
1440	7.14e-197	1.00972	0.974	0.206	1.43e-193	29	Disp2
1441	2.02e-195	1.21031	0.985	0.231	4.04e-192	29	Ntrk3
1442	6.71e-195	1.52541	1	0.411	1.34e-191	29	Pitpnc1
1443	1.01e-192	1.41912	0.997	0.426	2.01e-189	29	Ank2
1444	3.76e-192	1.46983	1	0.501	7.52e-189	29	Kif1b
1445	2.53e-190	0.990274	0.988	0.228	5.07e-187	29	Atp11a
1446	1.3e-188	1.07565	0.983	0.267	2.59e-185	29	Magi1
1447	4.02e-186	1.33576	0.997	0.364	8.03e-183	29	Alcam
1448	4.25e-185	1.24962	1	0.368	8.5e-182	29	Spock2
1449	6.03e-183	1.37036	0.901	0.186	1.21e-179	29	Th
1450	9.4e-183	1.23738	1	0.314	1.88e-179	29	Elavl4
1451	1.1e-175	1.30955	1	0.385	2.21e-172	29	Kif1a
1452	1.25e-162	1.065	0.997	0.304	2.5e-159	29	Dgkz
1453	2.68e-161	1.07563	0.997	0.383	5.35e-158	29	Ebf1
1454	2.84e-161	1.08824	0.994	0.372	5.68e-158	29	Ank3
1455	2.61e-157	1.01669	0.884	0.175	5.21e-154	29	Nrip3
1456	1.08e-155	1.14196	1	0.98	2.16e-152	29	mt-Nd1
1457	8.54e-149	1.19335	0.997	0.452	1.71e-145	29	Rgs4
1458	1.49e-134	1.12149	1	0.684	2.98e-131	29	Atp1a1
1459	6.34e-132	1.51328	1	0.643	1.27e-128	29	Fxyd2
1460	6.6e-111	1.11064	0.875	0.223	1.32e-107	29	Fkbp1b
1461	4.71e-107	1.01612	1	0.842	9.43e-104	29	mt-Nd3
1462	3.16e-97	1.02522	0.956	0.392	6.32e-94	29	Rgs10
1463	2.88e-85	1.18476	1	0.771	5.76e-82	29	mt-Nd4l
1464	4.94e-120	2.27826	0.869	0.225	9.88e-117	30	Top2a
1465	2.7e-76	1.58949	0.693	0.211	5.39e-73	30	Prc1
1466	5.04e-74	1.55215	0.925	0.659	1.01e-70	30	Lgals1
1467	6.82e-73	1.43646	0.623	0.143	1.36e-69	30	Lockd
1468	2.65e-71	1.75291	0.608	0.098	5.3e-68	30	Ube2c
1469	2.77e-71	1.13352	0.96	0.67	5.54e-68	30	H2afz
1470	1.61e-66	1.56343	0.769	0.345	3.21e-63	30	Hmgb2
1471	8.15e-66	1.4454	0.623	0.15	1.63e-62	30	2810417H13Rik
1472	7.2e-65	1.20609	0.648	0.2	1.44e-61	30	Smc2
1473	1.46e-64	1.19275	0.477	0.04	2.92e-61	30	Pbk
1474	7.59e-63	1.35301	0.678	0.233	1.52e-59	30	Cks2
1475	4.22e-60	1.09151	0.578	0.161	8.45e-57	30	Birc5
1476	2.1e-57	1.19621	0.688	0.313	4.21e-54	30	Cks1b
1477	1.05e-56	1.19381	0.658	0.243	2.1e-53	30	Hmgn2
1478	4.21e-56	1.28162	0.608	0.208	8.42e-53	30	Mki67
1479	6.97e-56	1.44243	0.558	0.145	1.39e-52	30	Cenpf
1480	7.76e-55	1.14269	0.543	0.128	1.55e-51	30	Cdk1
1481	5.71e-53	1.2539	0.573	0.167	1.14e-49	30	Nusap1
1482	1.04e-52	0.883021	0.447	0.051	2.08e-49	30	Hmmr
1483	7.31e-52	0.997215	0.965	0.864	1.46e-48	30	Vim
1484	7.54e-48	1.02696	0.508	0.154	1.51e-44	30	Tpx2
1485	1.32e-46	0.967193	0.94	0.721	2.65e-43	30	Serpinh1
1486	1.86e-42	0.787575	0.437	0.12	3.72e-39	30	Cdca3
1487	9.59e-40	0.838443	0.462	0.144	1.92e-36	30	Spc25
1488	1.53e-37	0.901986	0.477	0.176	3.05e-34	30	Ccna2
1489	5.87e-37	0.928462	0.829	0.652	1.17e-33	30	Tagln2
1490	1.17e-36	0.96135	0.834	0.644	2.33e-33	30	Col5a2
1491	2.15e-35	0.794165	0.899	0.734	4.3e-32	30	Crip1
1492	2.16e-35	0.930426	0.553	0.269	4.33e-32	30	Hjurp
1493	2.81e-33	0.795004	0.437	0.177	5.63e-30	30	Cdca8
1494	4.27e-33	1.02417	0.774	0.597	8.54e-30	30	Anxa1
1495	5.46e-33	0.793609	0.889	0.733	1.09e-29	30	Col3a1
1496	1.95e-32	0.801292	0.417	0.178	3.91e-29	30	Cenpe
1497	1.58e-29	1.1852	0.648	0.347	3.16e-26	30	Ptn
1498	1.59e-28	0.783711	0.854	0.732	3.18e-25	30	Col1a1
1499	4.66e-28	0.894025	0.442	0.215	9.33e-25	30	Ccnb2
1500	2.44e-26	1.07018	0.402	0.164	4.87e-23	30	Hist1h2ap
1501	4.66e-26	0.836349	0.397	0.187	9.32e-23	30	Rrm2
1502	3.86e-23	0.831887	0.362	0.169	7.73e-20	30	Cdc20
1503	1.75e-22	0.838168	0.698	0.547	3.5e-19	30	Postn
1504	2.76e-21	0.796669	0.513	0.34	5.52e-18	30	Metrn
1505	3.76e-21	1.25354	0.739	0.638	7.51e-18	30	Ifi27l2a
1506	1.64e-20	0.864929	0.588	0.423	3.27e-17	30	Rbp1
1507	5.41e-16	0.913565	0.467	0.335	1.08e-12	30	Cenpa
1508	2.34e-11	0.781922	0.563	0.468	4.67e-08	30	S100a4
1509	4.74e-10	0.80063	0.533	0.484	9.48e-07	30	Thbs2
1510	9.26e-08	1.06238	0.447	0.393	0.000185176	30	Sox2
1511	5.86e-07	0.820554	0.392	0.365	0.00117147	30	Aldh1a3
1512	2.98e-05	0.852312	0.422	0.418	0.0595076	30	Btc
1513	0.000593123	1.30612	0.487	0.505	1	30	Igfbp5
