# Supplementary material for: Multiple Nf1 Schwann cell populations reprogram the plexiform neurofibroma tumor microenvironment
Source: JCI Insight. 2022 Sep 22;7(18):e154513. doi: 10.1172/jci.insight.154513 (PMC9675562; doi:10.1172/jci.insight.154513)
Supplement: Supplemental table 3 [file jciinsight-7-154513-s212.xlsx]

## Sheet: Sheet1
Numeric annotation	Cell type annotation (initial)	Cell type annotation (final merged)	Doublet %	Merging summary
0	Fibroblasts 1	Fibroblasts 1	0.0250422	3 merges with 7
1	Macrophages (c1)	Macrophages (c1)	0.019916	6 merges with 9
2	myelinating Schwann cells 1	myelinating Schwann cells 1	0.0132798	14 and 16 merge
3	neurons 1	neurons 1	0.0122449	24 merges with 12
4	Fibroblasts 2	Fibroblasts 2	0.0277778	25 merges with 1
5	non-myelinating Schwann cells	non-myelinating Schwann cells	0.0201763	29 merges with 20
6	Macrophages (c6)	Macrophages (c6, c9)	0.0277849
7	neurons 2	neurons 1	0.0144737
8	satellite cells	satellite cells	0.0558973
9	Macrophages (c9)	Macrophages (c6, c9)	0.0362361
10	RBC	RBC	0.0121239
11	myelinating Schwann cells 2	myelinating Schwann cells 2	0.0189991
12	perineurial cells	perineurial cells	0.0684794
13	endothelial cells	endothelial cells	0.149974
14	pericytes 1	pericytes	0.0830235
15	neurons 3	neurons 2	0.0322802
16	pericytes 2	pericytes	0.393848
17	endoneurial fibroblasts 1	endoneurial fibroblasts 1	0.115064
18	endoneurial fibroblasts 2	endoneurial fibroblasts 2	0.0558751
19	neurons 4	neurons 3	0.0154827
20	neurons 5	neurons 4	0.0423387
21	Schwann cell precursors	Schwann cell precursors	0.00395257
22	T cells	T cells	0.082768
23	Macrophages (c23)	Macrophages (c23)	0.0350318
24	Fibroblasts 3	perineurial cells	0.336898
25	dendritic cells	Macrophage 1	0.549107
26	MDSCs	MDSCs	0.0455581
27	neurons 6	neurons 5	0.0162413
28	neurons 7	neurons 6	0
29	neurons 8	neurons 4	0.0116279
30	proliferating cells	proliferating cells	0.0351759
