# Supplementary material for: Multiple Nf1 Schwann cell populations reprogram the plexiform neurofibroma tumor microenvironment
Source: JCI Insight. 2022 Sep 22;7(18):e154513. doi: 10.1172/jci.insight.154513 (PMC9675562; doi:10.1172/jci.insight.154513)
Supplement: Supplemental table 4 [file jciinsight-7-154513-s213.xlsx]

## Sheet: Pretumor vs 2 mo ctrl FC > 2
DIFFERENTIAL EXPRESSION ANALYSIS BETWEEN PRETUMOR AND AGE-MATCHED 2 MONTH WT
										KEY
Annotation	Cluster	gene	p_val	avg_logFC	avg_FC	pct.1	pct.2	p_val_adj		avg_logFC = natural log FC (see: https://github.com/satijalab/seurat/issues/741 )
Fibroblasts	0	Cxcl2	1.12298e-06	1.09259	2.98199	0.933	1	0.00224596		natural log conversion = I converted from natural log to Fold Change. Keep in mind this number will not always reflect a negative FC. Check avg_logFC column.
										pct.1 = percent of cells in pretumor that express transcript
Non-myelinating Schwann	5	Ucn2	2.12e-06	0.738135	2.09203	0.648	0.86	0.00424577		pct.2 = percent of cells in control that express transcript
Mono/Macs	9	Slpi	3.61664e-07	1.60025	4.95425	0.254	0.864	0.000723329		For each cluster, this includes transcripts having a FC > 2 that are significant.
		Prg2	1.74948e-06	0.769181	2.158	0.384	0.773	0.00349896		For each cluster, I have re-ordered from largest to smallest FC.
Neurons	15	mt-Nd1	1.141e-18	1.42843	4.17216	0.997	0.987	2.28201e-15
Neurons	19	Fabp7	1.52928e-06	1.20752	3.34516	0.686	0.607	0.00305856
		Meg3	1.36459e-14	0.881352	2.41416	0.98	1	2.72918e-11
		9530059O14Rik	6.09819e-15	0.799972	2.22548	0.719	0.795	1.21964e-11
		Sepw1	6.75077e-17	0.731199	2.07757	0.957	0.799	1.35015e-13
Neurons	20	Gm29666	4.17949e-08	0.753805	2.12507	0.265	0.511	8.35898e-05
		mt-Nd1	4.74091e-06	0.75134	2.11984	0.992	1	0.00948182
T cells	22	Il5	2.34625e-05	1.36206	3.90425	0.979	0.929	0.046925
		Ccl7	9.25694e-08	1.20111	3.3238	0.957	0.143	0.000185139
		Ptx3	3.5565e-06	0.995201	2.70527	0.213	1	0.00711301
Neurons	27	Meg3	7.60529e-07	0.77396	2.16834	0.979	1	0.00152106
		Snhg11	6.81765e-07	0.715185	2.04456	0.885	1	0.00136353
		9530059O14Rik	4.84231e-06	0.704083	2.02199	0.848	0.736	0.00968461

## Sheet: Tumor vs 7 mo ctrl FC > 2
DIFFERENTIAL EXPRESSION ANALYSIS BETWEEN TUMOR AND AGE-MATCHED 7 MONTH WT
										KEY
Annotation	Cluster	gene	p_val	avg_logFC	avg_FC	pct.1	pct.2	p_val_adj		avg_logFC = natural log FC (see: https://github.com/satijalab/seurat/issues/741 )
Fibroblasts	0	Calca	4.07973e-19	0.711091	2.03621	0.648	0.914	8.15946e-16		natural log conversion = I converted from natural log to Fold Change. Keep in mind this number will not always reflect a negative FC. Check avg_logFC column.
										pct.1 = percent of cells in tumor that express transcript
Mono/Macs	1	Hspa1a	9.19362e-25	1.12161	3.0698	0.191	0.811	1.83872e-21		pct.2 = percent of cells in control that express transcript
		Fxyd2	2.74146e-13	0.987675	2.68499	0.63	0.869	5.48293e-10
		Calca	1.23056e-11	0.950903	2.58805	0.642	0.914	2.46113e-08		For each cluster, this includes transcripts having a FC > 2 that are significant.
		Hspa1b	4.70842e-16	0.930756	2.53643	0.157	0.731	9.41684e-13		For each cluster, I have re-ordered from largest to smallest FC.
		Cd24a	2.10372e-07	0.77186	2.16379	0.476	0.72	0.000420745
Myelinating Schwann	2	Hbb-bs	1.27518e-27	1.14062	3.12869	0.2	0.785	2.55036e-24
		Mt1	1.14766e-36	1.11876	3.06107	0.798	0.917	2.29532e-33
		Mt2	8.27879e-19	0.917512	2.50306	0.529	0.687	1.65576e-15
		Cxcl14	2.95726e-185	0.794335	2.21297	0.141	1	5.91451e-182
		Nr4a2	2.08762e-06	0.778997	2.17929	0.395	0.884	0.00417525
		Pou3f1	1.41685e-07	0.75197	2.12118	0.32	0.618	0.000283369
		Ncmap	1.3369e-30	0.728577	2.07213	0.556	0.685	2.6738e-27
		Sdc4	4.90078e-18	0.718771	2.05191	0.414	0.992	9.80157e-15
		Ptma	4.51444e-24	0.710565	2.03514	0.712	0.874	9.02889e-21
		Timp3	2.83877e-20	0.700993	2.01575	0.776	0.956	5.67754e-17
Neurons	3	Jchain	2.02092e-23	2.56989	13.0644	0.052	0.766	4.04184e-20
		Gm26917	5.69057e-30	2.32533	10.23	0.178	0.919	1.13811e-26
		mt-Nd1	1.70245e-20	1.35485	3.87619	0.853	0.997	3.40489e-17
		mt-Nd3	1.90371e-09	1.24393	3.46924	0.644	0.862	3.80743e-06
		mt-Nd5	1.52272e-11	1.10485	3.01879	0.618	0.784	3.04543e-08
		mt-Nd4l	2.0577e-10	1.09646	2.99355	0.649	0.893	4.11541e-07
		Cpa3	2.01414e-17	1.02695	2.79252	0.037	0.719	4.02828e-14
		H2-Eb1	5.50552e-10	1.01694	2.76473	0.398	1	1.1011e-06
		Neat1	7.92297e-22	0.979465	2.66303	0.309	1	1.58459e-18
		Ifi203	8.51327e-20	0.953675	2.59523	0.105	0.788	1.70265e-16
		Lum	2.16628e-08	0.893391	2.4434	0.414	1	4.33257e-05
		H2-Aa	8.46932e-10	0.885141	2.42333	0.424	1	1.69386e-06
		Il1b	1.12329e-38	0.854269	2.34966	0.22	1	2.24658e-35
		Hdc	1.47365e-49	0.853095	2.3469	0.026	0.857	2.9473e-46
		Fn1	8.62896e-14	0.847057	2.33277	0.372	1	1.72579e-10
		Il1rl1	3.6167e-76	0.828016	2.28877	0.026	0.938	7.2334e-73
		Zeb2	5.20446e-42	0.786757	2.19626	0.199	0.992	1.04089e-38
		Nfkb1	1.84734e-44	0.762605	2.14385	0.199	0.997	3.69468e-41
		Iqgap1	5.79846e-37	0.749264	2.11544	0.204	0.979	1.15969e-33
		Ugdh	9.16311e-19	0.748098	2.11298	0.194	0.862	1.83262e-15
		H2-Q7	1.70562e-66	0.738155	2.09207	0.073	0.96	3.41124e-63
		Fabp7	1.63589e-22	0.738	2.09175	0.183	0.331	3.27178e-19
		Arl5c	3.98563e-77	0.732202	2.07966	0.079	0.999	7.97125e-74
		Col5a2	9.8484e-58	0.724604	2.06391	0.131	0.992	1.96968e-54
		C1qa	8.60151e-50	0.719613	2.05364	0.173	1	1.7203e-46
		Serpine2	2.09651e-26	0.708055	2.03004	0.251	0.977	4.19302e-23
		Tgfbi	2.3811e-55	0.701526	2.01683	0.162	1	4.76219e-52
Fibroblasts	4	Serpine2	1.8933e-07	1.2663	3.54771	0.802	1	0.00037866
		Postn	6.14024e-16	1.04069	2.83116	0.231	1	1.22805e-12
		Epyc	1.01257e-12	0.94991	2.58548	0.252	1	2.02514e-09
		Ptcra	7.9233e-17	0.913252	2.49242	0.087	0.756	1.58466e-13
		Plk2	3.01446e-07	0.852762	2.34612	0.31	1	0.000602892
		Ifi27l2a	7.22912e-07	0.829836	2.29294	0.241	0.878	0.00144582
		Aldh1a3	7.01044e-19	0.814926	2.25901	0.198	0.976	1.40209e-15
		Cspg5	1.54204e-10	0.802103	2.23023	0.272	1	3.08408e-07
		Nfkbiz	4.16885e-07	0.788307	2.19967	0.267	0.927	0.000833769
		Mgp	2.07911e-06	0.778178	2.1775	0.85	1	0.00415821
		Sox4	3.92879e-06	0.770163	2.16012	0.327	1	0.00785759
		H2-Eb1	1.49382e-08	0.753438	2.12429	0.296	1	2.98763e-05
		Ltbp1	3.1589e-08	0.727211	2.0693	0.297	1	6.3178e-05
		Thbd	3.54135e-06	0.702285	2.01836	0.33	1	0.00708271
Non-myelinating Schwann	5	Thbs2	7.10982e-07	0.810453	2.24893	0.439	1	0.00142196
		Col1a1	3.81745e-08	0.749852	2.11669	0.634	1	7.6349e-05
		Col3a1	9.04848e-09	0.736838	2.08932	0.657	1	1.8097e-05
		Postn	1.70929e-12	0.693427	2.00056	0.703	1	3.41857e-09
Mono/Macs	6	Gcnt2	1.76441e-10	1.08322	2.95419	0.109	0	3.52882e-07
		Ccl17	2.11609e-08	0.871071	2.38947	0.056	0.75	4.23218e-05
		Ccl5	1.73178e-11	0.799454	2.22433	0.069	1	3.46357e-08
		Rgs2	2.43211e-05	0.775264	2.17117	0.136	1	0.0486423
		Cxcl1	2.87205e-06	0.755544	2.12877	0.119	1	0.00574411
		Ccr2	2.29469e-06	0.745622	2.10775	0.117	1	0.00458939
		Gm26917	4.78045e-07	0.742352	2.10087	0.108	1	0.00095609
		Serpinb6b	1.44745e-07	0.737507	2.09072	0.101	1	0.000289491
		Ccnd1	2.66675e-06	0.711869	2.0378	0.118	1	0.00533349
Neurons	7	Hbb-bs	2.02727e-06	2.05374	7.79704	0.303	0.795	0.00405453
		H2-Eb1	2.82798e-11	1.29062	3.63502	0.41	1	5.65595e-08
		Hba-a2	9.30943e-28	1.25215	3.49784	0.096	0.387	1.86189e-24
		Hbb-bt	2.05995e-47	1.09745	2.9965	0.096	0.335	4.1199e-44
		Hbb-bs	6.20941e-10	1.03671	2.81992	0.235	0.8	1.24188e-06
		Il1b	1.66107e-78	1.02387	2.78396	0.228	0.998	3.32213e-75
		Dcn	2.69966e-06	0.987339	2.68408	0.718	1	0.00539932
		Fxyd2	1.62231e-06	0.980685	2.66628	0.575	0.802	0.00324462
		Calca	1.24451e-05	0.892298	2.44073	0.597	0.86	0.0248901
		Jchain	1.51664e-61	0.865611	2.37646	0.028	0.302	3.03328e-58
		Thbs1	1.00955e-54	0.818348	2.26675	0.274	1	2.01911e-51
		Ccl5	4.01777e-42	0.791893	2.20757	0.152	0.919	8.03554e-39
		Cxcl2	2.87867e-75	0.768786	2.15715	0.229	0.987	5.75734e-72
		Vim	2.11944e-07	0.768349	2.1562	0.828	0.895	0.000423887
		H2-Ab1	1.10209e-11	0.760862	2.14012	0.359	1	2.20417e-08
		Ccl11	4.65262e-68	0.726376	2.06757	0.238	0.985	9.30524e-65
		Ccl7	3.00957e-40	0.722011	2.05857	0.204	0.862	6.01914e-37
		Sparc	2.00008e-06	0.696341	2.0064	0.489	0.605	0.00400016
RBCs	10	Cxcl2	6.79926e-23	1.77345	5.89113	0.352	1	1.35985e-19
		Hmox1	4.49101e-07	1.61651	5.03551	0.634	1	0.000898203
		Lyz2	1.92419e-30	1.46841	4.34232	0.325	0.998	3.84837e-27
		Pf4	1.3556e-97	1.45914	4.30224	0.168	0.981	2.71121e-94
		C1qa	1.12453e-10	1.43736	4.20957	0.402	1	2.24907e-07
		C1qc	5.50872e-23	1.30368	3.68283	0.35	1	1.10174e-19
		Mpz	1.82844e-12	1.20346	3.33161	0.289	0.529	3.65688e-09
		C1qb	9.95109e-47	1.15042	3.15951	0.282	1	1.99022e-43
		Il1rn	2.06245e-121	1.11511	3.04991	0.145	0.998	4.12491e-118
		Fcer1g	5.15923e-21	1.06958	2.91416	0.357	1	1.03185e-17
		Ptgs2	1.29184e-102	1.06602	2.90379	0.173	0.998	2.58369e-99
		Apoe	1.70289e-29	1.06526	2.90158	0.829	0.981	3.40579e-26
		Dusp1	2.6982e-22	1.06235	2.89316	0.354	0.995	5.39641e-19
		Cxcl3	2.58492e-155	1.00927	2.7436	0.088	0.969	5.16983e-152
		Csf1r	2.16375e-85	0.999191	2.71608	0.204	1	4.3275e-82
		Cd36	9.63806e-108	0.976848	2.65607	0.166	0.999	1.92761e-104
		Ccr5	2.2427e-80	0.959164	2.60952	0.212	1	4.4854e-77
		Adgre1	1.08869e-98	0.948934	2.58295	0.18	0.999	2.17737e-95
		Mpeg1	7.59312e-72	0.924735	2.5212	0.227	0.998	1.51862e-68
		Hspa1a	3.75973e-87	0.923845	2.51896	0.157	0.946	7.51946e-84
		Plek	1.47328e-58	0.919715	2.50858	0.255	1	2.94656e-55
		C5ar1	1.7173e-101	0.919207	2.5073	0.175	0.998	3.4346e-98
		Kctd12	4.64467e-88	0.902948	2.46687	0.198	0.999	9.28934e-85
		Ly6e	4.67946e-44	0.901349	2.46292	0.289	1	9.35892e-41
		Cxcl16	1.83477e-42	0.879523	2.40975	0.293	1	3.66954e-39
		Slc15a3	1.42717e-74	0.875802	2.4008	0.223	1	2.85435e-71
		Zeb2	1.68332e-25	0.870302	2.38763	0.348	1	3.36664e-22
		Tyrobp	1.16464e-54	0.861953	2.36778	0.264	1	2.32928e-51
		Pim1	7.11315e-32	0.84837	2.33584	0.314	0.986	1.42263e-28
		Laptm5	1.13741e-53	0.833129	2.30051	0.266	1	2.27483e-50
		Klf6	4.00187e-37	0.8276	2.28782	0.309	0.998	8.00374e-34
		Tnfrsf1b	6.29731e-96	0.808566	2.24469	0.186	1	1.25946e-92
		Mrc1	1.19047e-127	0.802604	2.23134	0.134	0.996	2.38095e-124
		Ctsc	3.6419e-73	0.795413	2.21536	0.212	0.982	7.28379e-70
		H2-Aa	5.35633e-09	0.790008	2.20341	0.736	1	1.07127e-05
		Lyn	2.15415e-118	0.78812	2.19926	0.148	0.997	4.30829e-115
		Crem	1.03518e-40	0.785934	2.19446	0.243	0.926	2.07036e-37
		Alas2	1.02374e-11	0.767755	2.15492	0.557	0.807	2.04748e-08
		Hspa1b	1.53782e-121	0.765196	2.14942	0.136	0.987	3.07564e-118
		Mafb	1.27756e-144	0.753777	2.12501	0.111	0.996	2.55512e-141
		Nlrp3	5.27628e-122	0.752973	2.1233	0.145	0.999	1.05526e-118
		Nfe2l2	7.7761e-51	0.749961	2.11692	0.27	0.992	1.55522e-47
		Dab2	2.82783e-128	0.743395	2.10306	0.134	0.997	5.65566e-125
		Lgals3	2.24886e-59	0.736037	2.08765	0.218	0.95	4.49773e-56
		Sepp1	1.78216e-23	0.724269	2.06322	0.252	0.865	3.56433e-20
		Cybb	5.40947e-113	0.724136	2.06295	0.157	0.998	1.08189e-109
		Lcp1	2.08428e-31	0.723666	2.06198	0.307	0.969	4.16855e-28
		Gpr65	8.05934e-69	0.723623	2.06189	0.146	0.896	1.61187e-65
		Rgs1	3.68889e-120	0.71807	2.05047	0.148	1	7.37778e-117
		Fcgr3	3.55833e-121	0.716984	2.04825	0.138	0.983	7.11666e-118
		Lilr4b	2.3364e-126	0.713288	2.04069	0.139	1	4.67279e-123
		Lilrb4a	5.9547e-106	0.70906	2.03208	0.17	1	1.19094e-102
		Cd83	8.81874e-64	0.704245	2.02232	0.245	1	1.76375e-60
		Trf	4.05075e-36	0.704231	2.02229	0.311	1	8.1015e-33
		Ets2	3.39801e-127	0.70182	2.01742	0.125	0.985	6.79601e-124
		Id2	3.729e-62	0.698881	2.0115	0.25	0.995	7.458e-59
Myelinating Schwann	11	Hmox1	6.07036e-06	1.26024	3.52627	0.716	0.976	0.0121407
		Lum	3.29529e-11	1.06421	2.89854	0.786	1	6.59058e-08
		Spp1	1.84047e-17	1.03093	2.80368	0.672	0.791	3.68094e-14
		Gm26917	4.81249e-20	1.01809	2.76789	0.185	0.787	9.62499e-17
		Ogn	1.97777e-37	0.968073	2.63287	0.717	0.717	3.95553e-34
		Cxcl2	5.3112e-18	0.92325	2.51746	0.284	0.967	1.06224e-14
		Mndal	1.18838e-11	0.847719	2.33432	0.342	1	2.37676e-08
		Fxyd3	2.1237e-38	0.839334	2.31482	0.748	0.696	4.2474e-35
		H2-Aa	5.54294e-07	0.830994	2.2956	0.399	1	0.00110859
		Mpz	2.05305e-53	0.82058	2.27182	0.938	0.991	4.10611e-50
		Sncg	5.9376e-27	0.806963	2.24109	0.75	0.986	1.18752e-23
		Apod	1.14259e-11	0.773306	2.16692	0.993	1	2.28519e-08
		Egfl8	2.55234e-18	0.772914	2.16607	0.645	0.777	5.10469e-15
		Fam178b	4.15086e-26	0.768515	2.15656	0.611	0.677	8.30172e-23
		Ly6a	4.23855e-45	0.753698	2.12484	0.202	0.992	8.4771e-42
		Hba-a2	5.36576e-23	0.749823	2.11663	0.062	0.366	1.07315e-19
		H2-Eb1	2.82809e-08	0.740207	2.09637	0.373	1	5.65617e-05
		Ugdh	1.39614e-05	0.739008	2.09386	0.732	1	0.0279229
		Ugt8a	2.21059e-33	0.736297	2.08819	0.564	0.573	4.42119e-30
		Ncmap	2.0904e-28	0.735288	2.08608	0.736	0.772	4.18079e-25
		Il6	2.38239e-23	0.733261	2.08186	0.232	0.927	4.76479e-20
		Ptx3	2.61199e-28	0.731174	2.07752	0.26	1	5.22398e-25
		Mal	3.4477e-37	0.704674	2.02319	0.803	0.858	6.89539e-34
Endothelial	13	Dcn	1.39979e-05	1.31484	3.72415	0.708	1	0.0279959
		Selp	1.10128e-06	1.0569	2.87745	0.204	0.725	0.00220257
		H2-Aa	3.74761e-06	1.00748	2.73869	0.484	1	0.00749522
		H2-Eb1	2.29356e-11	0.969403	2.63637	0.434	0.996	4.58713e-08
		Il6	9.68124e-29	0.946495	2.57666	0.306	1	1.93625e-25
		Col3a1	4.97486e-18	0.87838	2.407	0.342	1	9.94973e-15
		Ccl11	4.80226e-29	0.853501	2.34785	0.296	1	9.60452e-26
		Col15a1	2.80903e-22	0.811419	2.2511	0.319	0.996	5.61805e-19
		Ptx3	1.42075e-55	0.804929	2.23654	0.222	1	2.84151e-52
		Gpc3	8.26035e-43	0.797409	2.21978	0.216	0.945	1.65207e-39
		Col1a2	1.04949e-09	0.765991	2.15112	0.405	1	2.09899e-06
		Il33	4.56954e-45	0.695093	2.0039	0.251	1	9.13907e-42
Neurons	15	Cxcl2	1.30777e-05	0.847478	2.33375	0.414	1	0.0261553
Pericytes	17	Hbb-bs	2.26716e-05	1.94548	6.99702	0.183	0.72	0.0453433
		Fn1	3.81003e-06	1.19606	3.30707	0.683	1	0.00762007
		Apoe	5.04926e-09	1.11562	3.05145	0.856	0.975	1.00985e-05
		Dcn	1.55226e-06	1.09122	2.97791	0.796	1	0.00310452
		Npnt	4.40989e-06	1.06602	2.90379	0.332	0.924	0.00881977
		Fcer1g	1.07261e-32	0.90901	2.48186	0.188	0.966	2.14522e-29
		Cd14	8.87636e-29	0.901116	2.46235	0.211	0.975	1.77527e-25
		C1qa	4.52572e-47	0.893275	2.44312	0.158	0.992	9.05143e-44
		Cxcl2	9.29515e-19	0.857898	2.3582	0.26	0.966	1.85903e-15
		Flnc	8.24935e-07	0.84136	2.31952	0.252	0.831	0.00164987
		C1qb	5.01776e-36	0.835257	2.30541	0.198	1	1.00355e-32
		Bgn	1.1694e-06	0.817618	2.2651	0.753	0.941	0.0023388
		Hba-a2	2.7557e-06	0.812648	2.25387	0.046	0.424	0.00551139
		Il1b	3.14517e-36	0.806929	2.24101	0.198	1	6.29035e-33
		Lyz2	2.18245e-30	0.786313	2.19529	0.211	0.983	4.36491e-27
		Apod	2.83085e-09	0.760515	2.13938	0.979	1	5.66169e-06
		Ctss	8.46769e-41	0.709683	2.03335	0.182	1	1.69354e-37
		Fbln5	1.76013e-06	0.705834	2.02554	0.234	0.805	0.00352026
Perineurial	18	Cxcl5	5.30418e-52	1.22675	3.41012	0.171	0.965	1.06084e-48
		Mt2	2.21899e-11	0.981755	2.66914	0.856	0.91	4.43797e-08
		Apoe	1.09696e-06	0.875796	2.40078	0.896	0.98	0.00219392
		Il1b	2.12305e-54	0.834109	2.30276	0.186	0.995	4.24611e-51
		Mt1	2.31138e-12	0.829948	2.2932	0.965	0.99	4.62276e-09
		Lyz2	1.13974e-38	0.76556	2.1502	0.193	0.94	2.27947e-35
		Ctss	1.02312e-63	0.707292	2.02849	0.167	1	2.04625e-60
		Spp1	1.20611e-08	0.697965	2.00966	0.442	0.995	2.41223e-05
T cells	22	Sparc	8.49573e-09	2.12205	8.34822	0.539	0.5	1.69915e-05
		Apod	7.89316e-08	1.89734	6.66811	0.953	1	0.000157863
		Ptx3	8.44339e-11	1.60588	4.98226	0.249	1	1.68868e-07
		Ccl11	3.09352e-06	1.52091	4.57639	0.309	1	0.00618704
		Ccl2	2.09109e-08	1.40035	4.05661	0.284	1	4.18218e-05
		Serpinh1	1.40354e-08	1.25206	3.49755	0.277	1	2.80709e-05
		Sncg	2.45537e-06	1.1664	3.21042	0.32	0.447	0.00491074
		Ccl7	4.57224e-14	1.16546	3.2074	0.204	0.974	9.14448e-11
		Tgfbi	1.98018e-07	1.13179	3.10121	0.295	1	0.000396037
		Timp3	2.45185e-10	1.11862	3.06062	0.337	0.342	4.90371e-07
		Cxcl1	1.26608e-15	1.11034	3.0354	0.208	1	2.53215e-12
		Cp	5.03522e-10	1.09813	2.99854	0.226	0.947	1.00704e-06
		Emp1	6.77341e-07	1.08557	2.96113	0.299	1	0.00135468
		Inhba	5.2395e-15	1.07832	2.93974	0.197	0.974	1.0479e-11
		Serpine2	2.10127e-05	1.07385	2.92663	0.329	1	0.0420253
		Lmna	1.03125e-06	1.03866	2.82543	0.422	0.474	0.0020625
		Col15a1	2.70708e-14	1.03031	2.80193	0.219	1	5.41417e-11
		Sparcl1	5.21944e-13	1.02045	2.77444	0.293	0.289	1.04389e-09
		S1pr1	2.82501e-08	0.97323	2.64648	0.157	0.368	5.65003e-05
		Plp1	3.0423e-11	0.970511	2.63929	0.235	0.316	6.08459e-08
		Mmp2	2.16499e-12	0.95662	2.60288	0.235	1	4.32998e-09
		Bgn	1.05317e-05	0.89849	2.45589	0.309	0.974	0.0210635
		Thbs1	2.93999e-07	0.898075	2.45487	0.303	1	0.000587998
		Cd28	1.25228e-14	0.897382	2.45317	0.24	0.263	2.50455e-11
		Phlda1	4.02592e-11	0.888868	2.43237	0.304	0.316	8.05184e-08
		C4b	1.28368e-13	0.882161	2.41612	0.207	0.974	2.56737e-10
		Aebp1	7.97172e-13	0.876496	2.40247	0.232	1	1.59434e-09
		Tm4sf1	2.73993e-15	0.873372	2.39497	0.199	0.263	5.47987e-12
		Vim	1.88635e-06	0.870904	2.38907	0.575	0.526	0.00377269
		Abca8a	6.78368e-06	0.836869	2.30913	0.207	0.421	0.0135674
		Postn	5.55519e-10	0.829214	2.29152	0.138	0.816	1.11104e-06
		Il5	9.21462e-09	0.824985	2.28185	0.146	0.789	1.84292e-05
		Col8a1	4.34894e-16	0.814979	2.25913	0.188	0.974	8.69788e-13
		Ifitm3	2.29517e-05	0.81082	2.24975	0.329	1	0.0459034
		Itm2a	2.74637e-11	0.810072	2.24807	0.248	1	5.49274e-08
		Gatm	2.18303e-16	0.803291	2.23288	0.149	0.263	4.36606e-13
		Timp1	2.89464e-20	0.787264	2.19738	0.18	0.211	5.78927e-17
		Col5a2	2.49507e-15	0.775663	2.17203	0.208	1	4.99015e-12
		Fos	8.70984e-10	0.760822	2.14003	0.279	0.342	1.74197e-06
		Gfpt2	8.90215e-19	0.76037	2.13907	0.187	1	1.78043e-15
		Gpc3	6.35419e-11	0.758927	2.13598	0.255	1	1.27084e-07
		Hspa1b	1.9411e-22	0.751508	2.1202	0.15	0.974	3.88221e-19
		Ptrf	1.33557e-21	0.74885	2.11457	0.205	0.184	2.67114e-18
		Adamts1	9.50294e-20	0.737251	2.09018	0.197	0.211	1.90059e-16
		Il6	4.39373e-20	0.736976	2.08961	0.135	0.921	8.78747e-17
		Marcks	6.75319e-08	0.734003	2.0834	0.271	0.974	0.000135064
		Cxcl5	2.99509e-41	0.703906	2.02163	0.099	1	5.99018e-38
		Cxcl2	2.73504e-07	0.700578	2.01492	0.193	0.842	0.000547007
Cd45	23	Cd74	2.03898e-05	1.5976	4.94115	0.895	1	0.0407797
		Gatm	1.83057e-05	1.07268	2.92319	0.507	0.517	0.0366114
		H2-K1	6.78489e-07	1.01402	2.75667	0.953	1	0.00135698
		Pf4	8.43163e-09	0.817708	2.2653	0.242	1	1.68633e-05
		Ccr7	1.06011e-09	0.710567	2.03514	0.23	1	2.12021e-06
Fibroblasts	24	Neat1	4.1661e-07	1.39816	4.04774	0.864	1	0.00083322
		Flnc	3.71235e-06	1.34596	3.84186	0.166	0.379	0.00742471
		Dnm3os	1.0527e-07	1.1582	3.18421	0.149	0.828	0.000210539
		mt-Nd6	2.63962e-12	1.11395	3.04637	0.287	0.241	5.27924e-09
		Mndal	2.29057e-14	1.08793	2.96813	0.187	1	4.58114e-11
		Sulf1	4.28907e-11	1.08689	2.96502	0.242	0.276	8.57814e-08
		mt-Nd4l	7.26755e-06	1.04597	2.84616	0.783	0.828	0.0145351
		C1s1	1.8203e-06	0.956307	2.60207	0.282	1	0.0036406
		Tgif1	3.72028e-07	0.936024	2.54982	0.251	0.966	0.000744055
		Krit1	1.96992e-06	0.920417	2.51034	0.282	1	0.00393984
		Adamts9	2.17601e-06	0.905699	2.47366	0.193	0.862	0.00435203
		C4b	8.11124e-08	0.854525	2.35026	0.259	1	0.000162225
		Fam46a	4.82893e-21	0.826867	2.28615	0.142	1	9.65787e-18
		Casp4	1.59631e-05	0.825992	2.28415	0.21	0.862	0.0319261
		Ngf	5.34515e-11	0.822611	2.27643	0.219	1	1.06903e-07
		Slc1a3	4.36947e-10	0.8132	2.25511	0.231	1	8.73893e-07
		Mmp19	1.93791e-21	0.778102	2.17734	0.14	1	3.87581e-18
		Lif	1.90473e-14	0.737484	2.09067	0.168	0.966	3.80946e-11
		Dab2	5.12468e-07	0.711951	2.03796	0.159	0.828	0.00102494
		Efnb2	4.76898e-09	0.707708	2.02934	0.202	0.931	9.53796e-06
		Crispld1	4.56348e-28	0.704945	2.02374	0.11	1	9.12695e-25
MDSC/neutrophils	26	Camp	4.46174e-07	2.57888	13.1824	0.649	0.545	0.000892348
		Ngp	1.9161e-08	2.2475	9.464	0.844	0.691	3.8322e-05
		Ltf	1.6313e-08	2.09406	8.1178	0.532	0.436	3.26261e-05
		Chil3	1.60295e-06	1.49938	4.47892	0.494	0.436	0.00320591
		Apod	2.04131e-05	1.36429	3.91295	0.961	1	0.0408262
		Wfdc21	4.9576e-07	1.21035	3.35466	0.857	0.964	0.000991521
		S100a8	1.42571e-07	1.10507	3.01943	1	1	0.000285142
		S100a9	2.33326e-09	1.0692	2.91305	1	1	4.66652e-06
		Lcn2	3.64666e-07	1.02645	2.79115	0.961	0.982	0.000729333
		Cd177	2.17689e-05	0.972561	2.64471	0.558	0.564	0.0435378
		Ptx3	3.91964e-08	0.953683	2.59525	0.234	1	7.83928e-05
		Col1a1	1.29506e-05	0.915803	2.49878	0.286	1	0.0259011
		Inhba	9.11771e-07	0.822267	2.27565	0.26	1	0.00182354
		Cxcl5	6.2088e-12	0.778024	2.17717	0.169	1	1.24176e-08
		Orm1	3.19649e-10	0.743328	2.10292	0.195	0.236	6.39297e-07
Neurons	28	mt-Nd1	1.99919e-05	0.982951	2.67233	0.938	1	0.0399838
Neurons	29	Sncg	7.79049e-07	0.903423	2.46804	0.968	1	0.0015581

## Sheet: Tumor vs 7 month age-matche (2
Cluster	gene	p_val	avg_logFC	natural log conversion	pct.1	pct.2	p_val_adj
0	Cxcl3	0	0.292269	1.33946	0.076	0.954	0
	Star	1.87969e-299	0.262511	1.30019	0.106	0.941	3.75938e-296
	Il11	1.85363e-160	0.286111	1.33124	0.151	0.914	3.70727e-157
	Tnc	6.95114e-141	0.267159	1.30625	0.212	1	1.39023e-137
	Tnfaip2	9.99125e-136	0.272384	1.31309	0.198	0.968	1.99825e-132
	Aldh1a3	6.6081e-122	0.268477	1.30797	0.222	0.987	1.32162e-118
	Cxcl14	3.13934e-111	0.530555	1.69988	0.23	0.992	6.27868e-108
	Postn	9.98741e-97	0.335697	1.39892	0.238	0.979	1.99748e-93
	Cthrc1	2.11329e-89	0.29943	1.34909	0.226	0.944	4.22657e-86
	Hba-a2	1.03915e-77	-0.655194	0.519341	0.037	0.381	2.0783e-74
	A2m	8.6418e-50	-0.287553	0.750097	0.375	0.957	1.72836e-46
	Gcg	1.81371e-45	0.608754	1.83814	0.346	1	3.62743e-42
	Epyc	2.6791e-45	0.395412	1.485	0.339	1	5.35821e-42
	Ccl9	6.13592e-44	0.32656	1.38619	0.329	0.989	1.22718e-40
	Col14a1	2.15593e-42	0.398391	1.48943	0.321	0.989	4.31185e-39
	Tgfb2	4.80669e-39	0.281095	1.32458	0.304	0.946	9.61339e-36
	Cxcl5	5.3234e-35	0.566442	1.76199	0.391	1	1.06468e-31
	Crispld2	5.80514e-34	-0.253229	0.77629	0.395	0.895	1.16103e-30
	Nptx2	7.0211e-33	0.321159	1.37872	0.292	0.895	1.40422e-29
	Thbd	3.93851e-28	0.254113	1.28932	0.369	1	7.87702e-25
	Serpine1	5.31571e-28	0.362132	1.43639	0.386	1	1.06314e-24
	G0s2	9.96912e-27	-0.270741	0.762814	0.041	0.44	1.99382e-23
	mt-Nd4l	3.85415e-22	0.383018	1.4667	0.906	0.987	7.7083e-19
	Ifi27l2a	9.98277e-22	0.546055	1.72643	0.343	0.936	1.99655e-18
	Lgals3	5.8803e-20	0.369724	1.44733	0.339	0.917	1.17606e-16
	Ramp1	1.34458e-19	0.277924	1.32039	0.382	0.973	2.68917e-16
	Calca	4.07973e-19	0.711091	2.03621	0.648	0.914	8.15946e-16
	Mndal	1.347e-18	0.409039	1.50537	0.369	0.928	2.694e-15
	Rbp1	1.67682e-18	0.515308	1.67415	0.396	0.997	3.35365e-15
	Cstb	3.76515e-17	0.649247	1.9141	0.873	0.987	7.5303e-14
	Cxcl2	8.9767e-17	0.368969	1.44624	0.468	0.981	1.79534e-13
	Rcan1	1.44104e-16	0.304274	1.35564	0.4	0.944	2.88208e-13
	H2-Eb1	2.09138e-16	0.275239	1.31684	0.398	1	4.18277e-13
	Lmna	2.19046e-16	0.405546	1.50012	0.926	0.968	4.38091e-13
	Mfap5	5.13603e-16	0.318954	1.37569	0.336	0.55	1.02721e-12
	Emp1	4.31148e-15	0.384764	1.46927	0.866	1	8.62297e-12
	Fxyd2	4.65114e-15	0.650868	1.9172	0.63	0.909	9.30228e-12
	Igfbp6	2.62312e-14	0.399262	1.49072	0.815	0.874	5.24625e-11
	Emp3	2.95833e-14	0.320862	1.37831	0.803	0.912	5.91666e-11
	Neat1	3.25772e-14	0.421056	1.52357	0.923	1	6.51545e-11
	Col15a1	4.81887e-14	-0.379619	0.684122	0.851	1	9.63774e-11
	S100a11	9.53386e-14	0.39529	1.48481	0.728	0.901	1.90677e-10
	Fgl2	2.64551e-13	0.26865	1.3082	0.414	0.944	5.29102e-10
	Syt4	2.83074e-13	0.284791	1.32948	0.321	0.566	5.66148e-10
	Adamts9	3.86281e-13	0.305683	1.35755	0.439	0.997	7.72561e-10
	H2-Aa	5.34238e-13	0.263468	1.30144	0.417	1	1.06848e-09
	Ifitm3	7.12296e-12	0.259765	1.29662	0.974	0.997	1.42459e-08
	Dio2	1.55178e-11	0.452027	1.57149	0.465	1	3.10357e-08
	Inhba	5.55912e-11	0.525706	1.69165	0.791	1	1.11182e-07
	Dst	1.087e-10	0.341481	1.40703	0.634	0.796	2.17401e-07
	Fstl1	1.99603e-10	0.256989	1.29303	0.891	0.957	3.99205e-07
	Gfpt2	5.40377e-10	0.30319	1.35417	0.897	0.997	1.08075e-06
	Lgals1	1.59709e-09	0.287669	1.33332	0.897	0.968	3.19418e-06
	Atp1a1	7.99763e-09	0.259046	1.29569	0.749	0.879	1.59953e-05
	Bst2	9.73767e-09	0.287746	1.33342	0.442	0.96	1.94753e-05
	Trf	1.363e-08	-0.282138	0.75417	0.809	1	2.726e-05
	Sncg	4.12034e-08	0.594498	1.81212	0.567	0.898	8.24069e-05
	Csf1	1.10512e-07	0.296045	1.34453	0.294	0.767	0.000221024
	Mpz	1.17826e-07	0.493857	1.63862	0.45	0.649	0.000235653
	Myc	1.29664e-07	0.282486	1.32642	0.347	0.836	0.000259328
	Ifi203	2.15308e-07	0.355204	1.42647	0.496	0.995	0.000430616
	Abca8a	2.47131e-07	-0.250197	0.778647	0.86	1	0.000494262
	Plagl1	2.50738e-07	0.366417	1.44256	0.466	0.936	0.000501476
	Isg15	2.63252e-07	0.28794	1.33368	0.29	0.761	0.000526503
	Tnfrsf12a	3.49731e-07	0.337923	1.40203	0.605	0.802	0.000699463
	Sox4	5.52115e-07	0.304968	1.35658	0.485	0.992	0.00110423
	Crip1	7.57654e-07	0.333996	1.39654	0.789	0.944	0.00151531
	Crlf1	9.3687e-06	0.407706	1.50336	0.461	1	0.0187374
	Tagln2	1.22533e-05	0.435403	1.54559	0.588	0.866	0.0245066
	Timp1	1.46761e-05	0.664387	1.9433	0.698	1	0.0293523
	Nupr1	1.64115e-05	0.430688	1.53831	0.692	0.89	0.032823
	Pmp22	1.81399e-05	0.298956	1.34845	0.682	0.858	0.0362798
	Iigp1	2.37266e-05	0.305562	1.35739	0.12	0.611	0.0474532
				1
1	Cxcl13	1.43677e-218	0.33537	1.39846	0.028	0.783	2.87353e-215
	Inhba	1.49271e-152	0.267451	1.30663	0.105	0.931	2.98541e-149
	Nid1	6.0949e-142	0.256259	1.29209	0.096	0.897	1.21898e-138
	Gfpt2	7.52889e-141	0.299923	1.34975	0.13	0.971	1.50578e-137
	Ptx3	1.64383e-117	0.300506	1.35054	0.147	0.971	3.28766e-114
	Aebp1	1.73158e-114	0.297999	1.34716	0.138	0.949	3.46315e-111
	Ctla2a	5.4996e-109	-1.04211	0.352711	0.057	0.771	1.09992e-105
	Irf7	7.6225e-100	0.281144	1.32464	0.157	0.96	1.5245e-96
	Postn	1.46385e-93	0.304897	1.35649	0.115	0.869	2.92769e-90
	Nr4a1	1.67156e-90	0.263421	1.30137	0.17	0.966	3.34312e-87
	Kcnn4	2.94952e-85	0.253036	1.28793	0.151	0.92	5.89904e-82
	Col5a2	1.15129e-83	0.267131	1.30621	0.112	0.846	2.30259e-80
	Cacna2d1	1.07668e-79	0.292804	1.34018	0.144	0.269	2.15335e-76
	Lmnb1	7.67765e-73	0.290535	1.33714	0.21	1	1.53553e-69
	Il33	5.75627e-71	0.460721	1.58522	0.202	0.983	1.15125e-67
	Igfbp7	1.29104e-69	0.370048	1.4478	0.188	0.954	2.58207e-66
	Ccnd1	9.51982e-66	0.396892	1.4872	0.194	0.954	1.90396e-62
	Itgb8	1.35956e-62	0.315869	1.37145	0.136	0.846	2.71913e-59
	Ccl11	2.19806e-60	0.409716	1.50639	0.212	0.971	4.39612e-57
	Btg2	1.82582e-59	0.330272	1.39135	0.193	0.931	3.65164e-56
	AW112010	8.52806e-55	0.321839	1.37966	0.233	0.989	1.70561e-51
	Col3a1	9.61787e-52	0.483221	1.62129	0.244	1	1.92357e-48
	Msr1	2.88243e-51	-0.268175	0.764774	0.134	0.806	5.76486e-48
	Clec4e	2.75447e-50	0.338452	1.40277	0.157	0.846	5.50894e-47
	Ppbp	8.64299e-50	-0.331631	0.717752	0.007	0.583	1.7286e-46
	Scn11a	4.96669e-49	0.253679	1.28876	0.143	0.337	9.93338e-46
	Cxcl3	9.62177e-49	-0.274961	0.759602	0.122	0.777	1.92435e-45
	Col1a1	3.48556e-46	0.431047	1.53887	0.246	0.983	6.97112e-43
	Nr4a3	1.03772e-43	0.28348	1.32774	0.262	1	2.07544e-40
	Cx3cr1	2.69116e-42	0.444661	1.55996	0.226	0.937	5.38233e-39
	Rnf213	5.70782e-42	0.345599	1.41284	0.214	0.914	1.14156e-38
	Timp1	1.13499e-40	0.259878	1.29677	0.125	0.777	2.26999e-37
	Tnip3	5.0572e-39	-0.29209	0.746701	0.329	0.994	1.01144e-35
	F11r	5.6411e-38	0.352418	1.4225	0.276	1	1.12822e-34
	Osbpl3	5.39425e-37	0.272095	1.31271	0.143	0.371	1.07885e-33
	Bgn	1.38278e-35	0.481828	1.61903	0.224	0.909	2.76556e-32
	Ret	2.06356e-34	0.289397	1.33562	0.157	0.377	4.12711e-31
	Ugdh	5.69879e-34	0.335964	1.39929	0.159	0.806	1.13976e-30
	Rgs2	7.51442e-34	0.383618	1.46759	0.164	0.811	1.50288e-30
	Gem	1.57886e-33	0.270865	1.3111	0.102	0.726	3.15773e-30
	Ly6a	9.33029e-32	0.466136	1.59382	0.205	0.863	1.86606e-28
	Apod	6.82068e-29	0.488499	1.62987	0.978	1	1.36414e-25
	Stk17b	1.52343e-28	0.269189	1.3089	0.212	0.857	3.04686e-25
	Odc1	7.97521e-27	0.287847	1.33355	0.265	0.92	1.59504e-23
	Fgl2	3.13552e-26	0.379241	1.46117	0.316	1	6.27103e-23
	Itga5	1.36307e-25	0.291673	1.33866	0.244	0.891	2.72614e-22
	Hspa1a	9.19362e-25	1.12161	3.0698	0.191	0.811	1.83872e-21
	Serpine2	1.54221e-24	0.422723	1.52611	0.197	0.823	3.08442e-21
	Col1a2	7.39794e-24	0.549524	1.73243	0.316	1	1.47959e-20
	Prkca	1.20242e-23	0.299154	1.34872	0.184	0.417	2.40484e-20
	Creb5	2.99215e-23	0.269678	1.30954	0.149	0.754	5.9843e-20
	Scg2	1.50857e-22	0.328802	1.3893	0.19	0.423	3.01714e-19
	Itgam	7.59526e-22	0.322584	1.38069	0.315	0.971	1.51905e-18
	Nfkbiz	1.85827e-21	0.268126	1.30751	0.313	0.954	3.71653e-18
	F13a1	1.97656e-21	-0.259668	0.771307	0.173	0.754	3.95313e-18
	Oasl2	5.15384e-21	0.283399	1.32763	0.148	0.743	1.03077e-17
	Glipr1	3.16222e-20	0.313187	1.36778	0.318	0.954	6.32444e-17
	Scn7a	4.25261e-20	0.354823	1.42593	0.219	0.44	8.50522e-17
	Spic	1.97561e-18	-0.284733	0.752215	0.211	0.771	3.95122e-15
	H2-Q7	2.29601e-18	0.342708	1.40876	0.344	0.989	4.59201e-15
	Rac2	4.99008e-18	0.298022	1.34719	0.342	0.983	9.98016e-15
	Bcl2a1d	5.45716e-18	-0.283492	0.753149	0.414	0.971	1.09143e-14
	Synpr	2.07959e-17	0.255997	1.29175	0.187	0.446	4.15917e-14
	Hbegf	3.80418e-17	0.260332	1.29736	0.139	0.44	7.60835e-14
	Gcnt2	4.4963e-17	0.367252	1.44376	0.236	0.463	8.9926e-14
	Tshz2	1.56567e-16	0.292136	1.33928	0.18	0.451	3.13134e-13
	Hspa1b	4.70842e-16	0.930756	2.53643	0.157	0.731	9.41684e-13
	Dcn	1.30346e-15	0.54625	1.72677	0.759	1	2.60692e-12
	Cryab	3.3208e-14	0.365313	1.44097	0.246	0.48	6.64159e-11
	Fxyd2	2.74146e-13	0.987675	2.68499	0.63	0.869	5.48293e-10
	Gpm6b	3.69134e-13	0.288819	1.33485	0.156	0.463	7.38267e-10
	Marcksl1	1.21486e-12	-0.354777	0.70133	0.58	1	2.42971e-09
	Zfp36l2	2.01269e-12	0.430257	1.53765	0.284	0.851	4.02539e-09
	Acta2	2.04185e-12	0.258025	1.29437	0.094	0.457	4.0837e-09
	Rgs1	2.1682e-12	0.429393	1.53633	0.389	0.994	4.3364e-09
	mt-Nd4l	2.27023e-12	0.539252	1.71472	0.764	0.96	4.54046e-09
	Calca	1.23056e-11	0.950903	2.58805	0.642	0.914	2.46113e-08
	Socs3	1.58486e-11	0.251634	1.28612	0.343	0.914	3.16972e-08
	mt-Nd3	1.70525e-11	0.490905	1.63379	0.758	0.983	3.41051e-08
	Mpz	2.08766e-11	0.50264	1.65308	0.437	0.589	4.17532e-08
	Sox4	2.46759e-11	0.292707	1.34005	0.143	0.691	4.93518e-08
	Gng11	2.68883e-11	-0.32407	0.723199	0.071	0.617	5.37767e-08
	Cited2	6.65289e-11	0.334146	1.39675	0.162	0.709	1.33058e-07
	Cald1	8.77486e-11	0.255634	1.29128	0.101	0.646	1.75497e-07
	Nrgn	9.17103e-11	-0.540777	0.582296	0.002	0.251	1.83421e-07
	Nfat5	9.27183e-11	0.312275	1.36653	0.307	0.874	1.85437e-07
	Pf4	1.60975e-10	-0.316235	0.728888	0.477	0.897	3.2195e-07
	Sparcl1	5.50563e-10	0.325048	1.3841	0.165	0.486	1.10113e-06
	Tcf4	5.91426e-10	0.25412	1.28933	0.401	0.989	1.18285e-06
	Chka	1.07609e-09	0.261379	1.29872	0.202	0.743	2.15218e-06
	Samhd1	1.17819e-09	0.269051	1.30872	0.211	0.754	2.35638e-06
	Fcgr2b	2.86732e-09	0.303274	1.35428	0.363	0.926	5.73464e-06
	Tmem233	2.00017e-08	0.289073	1.33519	0.227	0.514	4.00035e-05
	Plp1	2.12901e-08	0.39806	1.48893	0.234	0.52	4.25803e-05
	Kcnq1ot1	2.23133e-08	0.29089	1.33762	0.333	0.869	4.46266e-05
	Crem	3.0108e-08	0.267897	1.30721	0.415	1	6.0216e-05
	Fgf13	9.27386e-08	0.469229	1.59876	0.34	0.583	0.000185477
	Cd24a	2.10372e-07	0.77186	2.16379	0.476	0.72	0.000420745
	Tgif1	2.14995e-07	0.277239	1.31948	0.386	0.943	0.000429991
	Rsad2	5.60215e-07	0.286342	1.33155	0.087	0.48	0.00112043
	Phf24	1.28531e-06	0.445259	1.56089	0.235	0.543	0.00257061
	Cd14	1.64476e-06	-0.271824	0.761989	0.959	1	0.00328952
	Akap12	1.8331e-06	0.323964	1.3826	0.239	0.543	0.0036662
	Cystm1	5.35061e-06	0.30749	1.36001	0.174	0.52	0.0107012
	Phlda1	6.40381e-06	0.324456	1.38328	0.26	0.766	0.0128076
	Polr2l	7.96408e-06	0.294812	1.34287	0.182	0.52	0.0159282
	Egr1	8.01376e-06	0.308262	1.36106	0.192	0.697	0.0160275
	Foxp1	1.38973e-05	0.304875	1.35646	0.418	0.943	0.0277947
	Lxn	2.17977e-05	0.355845	1.42739	0.199	0.537	0.0435955
				1
2	Tnfaip2	4.12926e-233	0.301637	1.35207	0.082	0.983	8.25852e-230
	Crlf1	7.32405e-207	0.321805	1.37962	0.112	0.99	1.46481e-203
	Vasn	1.95898e-206	0.305603	1.35744	0.1	0.976	3.91796e-203
	Ly6e	2.73321e-205	0.264371	1.30261	0.093	0.967	5.46641e-202
	Col8a1	9.09457e-205	0.355603	1.42704	0.122	0.999	1.81891e-201
	Aebp1	2.20467e-189	0.309583	1.36286	0.129	0.99	4.40933e-186
	Notch1	2.69017e-186	0.283221	1.3274	0.12	0.976	5.38033e-183
	Cxcl14	2.95726e-185	0.794335	2.21297	0.141	1	5.91451e-182
	Ptx3	4.66123e-182	0.387065	1.47265	0.142	0.997	9.32246e-179
	Igfbp7	3.94594e-178	0.282313	1.32619	0.146	0.995	7.89187e-175
	Thbs1	7.31547e-177	0.402892	1.49614	0.149	1	1.46309e-173
	Ccl11	4.33899e-173	0.362786	1.43733	0.143	0.988	8.67798e-170
	Col15a1	8.69179e-173	0.39705	1.48743	0.153	0.999	1.73836e-169
	Il33	9.66226e-172	0.440056	1.55279	0.154	0.999	1.93245e-168
	Tgfbi	3.23504e-162	0.430241	1.53763	0.164	0.999	6.47007e-159
	Rnd3	2.96151e-160	0.386436	1.47173	0.106	0.931	5.92302e-157
	Sox2	8.29119e-157	0.340215	1.40525	0.119	0.941	1.65824e-153
	Timp1	4.38781e-155	0.335667	1.39887	0.155	0.978	8.77561e-152
	Cxcl2	9.0238e-151	0.358913	1.43177	0.131	0.946	1.80476e-147
	Tnfaip6	2.3461e-147	0.292628	1.33994	0.099	0.908	4.69219e-144
	Mmp2	2.76945e-145	0.396061	1.48596	0.118	0.926	5.53891e-142
	Nfkb1	1.31159e-142	0.328153	1.3884	0.159	0.965	2.62318e-139
	Cxcl1	3.05723e-142	0.315186	1.37051	0.103	0.907	6.11446e-139
	C4b	3.73795e-139	0.534409	1.70644	0.189	0.999	7.47591e-136
	Hspa1b	1.2427e-135	0.500386	1.64936	0.119	0.914	2.4854e-132
	Zfp36l1	4.24138e-131	0.350368	1.41959	0.143	0.933	8.48276e-128
	Matn2	1.66748e-129	0.348177	1.41648	0.167	0.958	3.33496e-126
	Anxa1	3.21483e-129	0.353703	1.42433	0.2	0.993	6.42965e-126
	Trf	6.07554e-129	0.45262	1.57243	0.134	0.921	1.21511e-125
	Nr4a3	5.4825e-126	0.627101	1.87217	0.171	0.959	1.0965e-122
	Bgn	1.40577e-124	0.43518	1.54524	0.203	0.995	2.81153e-121
	Emp1	1.96654e-122	0.427188	1.53294	0.206	0.994	3.93309e-119
	Atp1a2	1.71358e-121	0.323543	1.38202	0.173	0.949	3.42715e-118
	Col18a1	2.10418e-121	0.36483	1.44027	0.177	0.957	4.20836e-118
	Col3a1	1.72361e-120	0.460347	1.58462	0.213	1	3.44722e-117
	Fosl2	2.80917e-120	0.26795	1.30728	0.168	0.943	5.61834e-117
	Prss23	4.73711e-119	0.279252	1.32214	0.116	0.887	9.47422e-116
	Ier5	1.23814e-116	0.432649	1.54134	0.171	0.942	2.47629e-113
	Iqgap1	8.92795e-113	0.268039	1.3074	0.174	0.938	1.78559e-109
	Zfp36	2.03867e-110	0.293298	1.34084	0.136	0.895	4.07734e-107
	Pdlim4	8.29443e-105	0.258235	1.29464	0.11	0.861	1.65889e-101
	Sox4	1.03143e-103	0.346507	1.41412	0.178	0.928	2.06286e-100
	Cald1	1.93819e-97	0.250861	1.28513	0.12	0.86	3.87637e-94
	Kcnq1ot1	7.28087e-96	0.334691	1.39751	0.239	0.978	1.45617e-92
	Isg15	1.23923e-92	0.263544	1.30153	0.128	0.859	2.47846e-89
	Kdm6b	3.79601e-91	0.32669	1.38637	0.161	0.89	7.59202e-88
	Nr4a1	4.72701e-91	0.43898	1.55112	0.196	0.926	9.45402e-88
	Tnfrsf12a	2.24166e-90	0.381773	1.46488	0.196	0.926	4.48332e-87
	Casp4	1.0156e-89	0.290495	1.33709	0.081	0.813	2.03119e-86
	Rhoj	1.52244e-88	0.259876	1.29677	0.103	0.831	3.04489e-85
	Lima1	1.41757e-87	0.289348	1.33556	0.073	0.275	2.83513e-84
	Ugdh	2.6833e-87	0.423817	1.52778	0.171	0.895	5.36659e-84
	Klf4	1.65182e-86	0.272848	1.3137	0.091	0.817	3.30364e-83
	Anxa3	2.04105e-86	0.260161	1.29714	0.136	0.856	4.08211e-83
	Lpar1	2.49316e-84	0.352805	1.42305	0.118	0.838	4.98633e-81
	H2-Eb1	2.87051e-81	0.50664	1.6597	0.265	1	5.74101e-78
	Emid1	1.40458e-78	0.37458	1.45438	0.247	0.961	2.80917e-75
	Plk2	1.41667e-78	0.311132	1.36497	0.084	0.798	2.83334e-75
	Bhlhe40	7.3752e-77	0.252742	1.28755	0.091	0.8	1.47504e-73
	Crem	4.37058e-76	0.322876	1.38109	0.1	0.807	8.74116e-73
	Ifitm3	2.17978e-75	0.340466	1.4056	0.271	0.979	4.35956e-72
	Slc6a6	9.15683e-73	0.350034	1.41912	0.159	0.857	1.83137e-69
	Gbp2	6.34588e-72	0.365525	1.44127	0.112	0.811	1.26918e-68
	Hspa1a	6.94528e-72	0.550972	1.73494	0.188	0.882	1.38906e-68
	Fosb	2.58932e-71	0.439921	1.55258	0.208	0.899	5.17864e-68
	Crabp2	1.73801e-70	0.315707	1.37123	0.067	0.771	3.47603e-67
	Cntn1	4.54799e-68	-0.268743	0.764339	0.043	0.296	9.09597e-65
	Fn1	3.22516e-64	0.659224	1.93329	0.292	1	6.45031e-61
	Angptl4	3.50588e-64	0.31864	1.37526	0.17	0.848	7.01176e-61
	Pmepa1	3.0179e-63	0.512442	1.66936	0.217	0.896	6.0358e-60
	Col5a1	5.71896e-63	0.31805	1.37445	0.14	0.818	1.14379e-59
	Arhgdig	9.33659e-61	-0.2603	0.77082	0.039	0.308	1.86732e-57
	Mgp	5.60024e-59	0.466064	1.59371	0.313	0.998	1.12005e-55
	Ctxn3	4.69518e-58	-0.298568	0.74188	0.025	0.309	9.39036e-55
	Marcks	1.50576e-55	0.267253	1.30637	0.27	0.927	3.01153e-52
	Hmox1	9.74537e-54	0.556464	1.74449	0.327	0.997	1.94907e-50
	Gm765	2.11982e-53	-0.305108	0.737044	0.023	0.317	4.23964e-50
	Lox	3.5455e-52	0.272367	1.31307	0.119	0.777	7.09101e-49
	H2-K1	1.493e-51	0.351581	1.42131	0.318	0.98	2.986e-48
	Nid1	1.34761e-50	0.511361	1.66756	0.267	0.925	2.69522e-47
	H2-Aa	8.68822e-49	0.553124	1.73868	0.324	1	1.73764e-45
	Tjp1	3.97609e-48	0.310727	1.36442	0.13	0.363	7.95217e-45
	Rdh5	2.97332e-45	0.258566	1.29507	0.097	0.359	5.94664e-42
	Col1a1	3.21454e-44	0.388415	1.47464	0.345	0.995	6.42908e-41
	Nfe2l2	8.26126e-44	0.287453	1.33303	0.168	0.385	1.65225e-40
	Serpinh1	1.14966e-43	0.540139	1.71624	0.338	0.987	2.29932e-40
	Nfib	9.08435e-39	0.265287	1.30381	0.231	0.841	1.81687e-35
	Ptrf	3.18257e-38	0.387212	1.47287	0.288	0.902	6.36514e-35
	Aldoc	8.86501e-38	-0.286382	0.750976	0.037	0.353	1.773e-34
	Mt1	1.14766e-36	1.11876	3.06107	0.798	0.917	2.29532e-33
	H2-Ab1	2.89652e-36	0.534679	1.7069	0.349	1	5.79303e-33
	Mpz	3.26154e-36	0.476202	1.60995	0.948	0.995	6.52309e-33
	Pdzd2	5.41964e-36	0.273841	1.31501	0.247	0.848	1.08393e-32
	Sema5a	1.92313e-35	0.672171	1.95849	0.325	0.487	3.84627e-32
	Tcf4	3.7116e-34	0.308015	1.36072	0.126	0.742	7.4232e-31
	Pmp22	3.92401e-34	0.516206	1.67566	0.918	0.993	7.84801e-31
	Thy1	4.3802e-33	-0.259649	0.771322	0.065	0.373	8.76039e-30
	Marcksl1	1.19595e-32	0.468795	1.59807	0.174	0.78	2.3919e-29
	Fgl2	2.63397e-32	0.684684	1.98315	0.289	0.893	5.26794e-29
	Cav1	9.80105e-31	0.271071	1.31137	0.211	0.437	1.96021e-27
	Ncmap	1.3369e-30	0.728577	2.07213	0.556	0.685	2.6738e-27
	Btg1	1.55762e-30	0.282988	1.32709	0.306	0.888	3.11524e-27
	Hbegf	2.74702e-30	0.558064	1.74729	0.372	0.983	5.49404e-27
	Lum	6.02574e-29	0.613913	1.84765	0.369	1	1.20515e-25
	Glul	7.56122e-29	0.26881	1.30841	0.187	0.434	1.51224e-25
	Prkca	1.43425e-28	0.504749	1.65657	0.412	0.556	2.86851e-25
	Ntrk2	1.61779e-28	0.356145	1.42781	0.148	0.743	3.23557e-25
	Hbb-bs	1.27518e-27	1.14062	3.12869	0.2	0.785	2.55036e-24
	Sfrp5	1.28059e-27	0.291329	1.3382	0.206	0.787	2.56118e-24
	Ifrd1	5.47893e-26	0.547087	1.72821	0.373	0.959	1.09579e-22
	Calcb	1.26132e-24	-0.368873	0.691513	0.057	0.393	2.52265e-21
	Atf3	1.60059e-24	0.317686	1.37394	0.154	0.435	3.20117e-21
	Plp1	1.67425e-24	0.541833	1.71916	0.829	0.942	3.3485e-21
	Mal	4.10611e-24	0.554218	1.74058	0.658	0.807	8.21223e-21
	Ptma	4.51444e-24	0.710565	2.03514	0.712	0.874	9.02889e-21
	Atp1a1	3.57657e-23	0.63329	1.8838	0.664	0.859	7.15314e-20
	Phlda1	5.48032e-22	0.44541	1.56113	0.294	0.85	1.09606e-18
	Ucp2	1.09804e-21	0.405041	1.49936	0.258	0.816	2.19607e-18
	Fxyd7	1.28289e-21	-0.255769	0.774321	0.051	0.401	2.56578e-18
	Ogn	5.1715e-21	0.628421	1.87465	0.685	0.825	1.0343e-17
	Dbi	9.95665e-21	0.544872	1.72439	0.704	0.854	1.99133e-17
	Timp3	2.83877e-20	0.700993	2.01575	0.776	0.956	5.67754e-17
	Fxyd3	3.81315e-20	0.576248	1.77935	0.573	0.72	7.6263e-17
	Mt2	8.27879e-19	0.917512	2.50306	0.529	0.687	1.65576e-15
	Col14a1	8.85873e-19	0.294672	1.34269	0.172	0.729	1.77175e-15
	Cryab	1.14106e-18	0.413891	1.51269	0.854	0.93	2.28212e-15
	Sparc	2.82055e-18	0.332763	1.39482	0.916	0.987	5.64111e-15
	Fxyd6	3.00162e-18	0.645956	1.90781	0.507	0.7	6.00325e-15
	Sdc4	4.90078e-18	0.718771	2.05191	0.414	0.992	9.80157e-15
	Cd74	1.05586e-17	0.437341	1.54858	0.41	1	2.11171e-14
	Mlip	3.11352e-17	0.413224	1.51168	0.291	0.527	6.22704e-14
	Akap12	9.94692e-17	0.397399	1.48795	0.207	0.485	1.98938e-13
	Vim	1.51179e-16	0.311495	1.36547	0.817	0.94	3.02358e-13
	Nov	4.28413e-16	0.379262	1.46121	0.135	0.691	8.56827e-13
	Prdx1	9.04744e-16	0.439957	1.55264	0.637	0.807	1.80949e-12
	9530059O14Rik	1.3783e-14	0.282951	1.32704	0.22	0.501	2.75659e-11
	Fbln2	1.87396e-14	0.288634	1.3346	0.079	0.645	3.74791e-11
	Foxd3	3.04395e-14	0.277492	1.31982	0.094	0.446	6.08791e-11
	Clic4	7.50458e-14	0.501519	1.65123	0.425	0.963	1.50092e-10
	Nfat5	5.27183e-13	0.328067	1.38828	0.241	0.756	1.05437e-09
	Ppp1r15a	5.80454e-13	0.366558	1.44276	0.171	0.487	1.16091e-09
	Nfkbia	1.21016e-12	0.395307	1.48484	0.171	0.49	2.42031e-09
	Nptx2	1.58408e-12	0.270283	1.31034	0.124	0.667	3.16815e-09
	Mcl1	4.93213e-12	0.327731	1.38782	0.249	0.761	9.86426e-09
	Lgals3	5.08085e-12	0.554965	1.74188	0.161	0.694	1.01617e-08
	Lgals1	6.8672e-12	0.458933	1.58238	0.516	0.709	1.37344e-08
	Adamts5	1.06884e-11	0.314277	1.36927	0.237	0.524	2.13768e-08
	Pcp4	1.51811e-11	-0.262547	0.769091	0.053	0.613	3.03623e-08
	S100a8	1.89892e-11	-0.262843	0.768863	0.026	0.597	3.79785e-08
	Zfp36l2	2.33737e-11	0.254467	1.28977	0.128	0.664	4.67474e-08
	Sepp1	4.41966e-11	0.556489	1.74454	0.489	0.714	8.83931e-08
	mt-Nd4l	4.66562e-11	0.403108	1.49647	0.851	0.984	9.33124e-08
	Rgcc	4.6896e-11	0.432299	1.5408	0.256	0.54	9.37919e-08
	Hba-a1	1.80851e-10	0.528215	1.6959	0.103	0.467	3.61702e-07
	Gm26917	7.49467e-10	0.252997	1.28788	0.166	0.682	1.49893e-06
	Zeb2	9.29751e-10	0.327573	1.3876	0.472	0.965	1.8595e-06
	Fam178b	1.42008e-09	0.467296	1.59567	0.485	0.716	2.84015e-06
	Mfap5	2.02468e-09	0.4445	1.55971	0.373	0.627	4.04936e-06
	Fxyd2	2.05485e-09	0.593221	1.80981	0.395	0.926	4.10969e-06
	Gatm	3.54771e-09	0.597838	1.81818	0.669	0.85	7.09541e-06
	Gpm6b	3.89809e-09	0.386146	1.4713	0.738	0.929	7.79618e-06
	Calca	4.43e-09	0.566364	1.76185	0.408	0.935	8.86e-06
	Egfl8	4.50007e-09	0.383538	1.46747	0.481	0.979	9.00015e-06
	Pcsk1n	1.11853e-08	0.356438	1.42823	0.3	0.796	2.23705e-05
	mt-Nd6	1.28004e-08	0.26722	1.30633	0.153	0.499	2.56007e-05
	Crip1	1.54595e-08	0.45341	1.57367	0.573	0.749	3.0919e-05
	Ugt8a	3.36412e-08	0.385608	1.47051	0.434	0.67	6.72823e-05
	H2afz	3.82779e-08	0.314405	1.36944	0.316	0.592	7.65559e-05
	Kif1a	7.08755e-08	0.329096	1.38971	0.471	0.711	0.000141751
	Kif1b	7.4268e-08	0.341948	1.40769	0.394	0.648	0.000148536
	Ypel2	8.61947e-08	0.419764	1.5216	0.114	0.488	0.000172389
	Pou3f1	1.41685e-07	0.75197	2.12118	0.32	0.618	0.000283369
	Gadd45b	1.53349e-07	0.537197	1.7112	0.258	0.746	0.000306698
	Spp1	4.10629e-07	0.545277	1.72509	0.682	0.892	0.000821257
	Wwtr1	1.06826e-06	0.384422	1.46876	0.152	0.656	0.00213652
	Camk2d	1.21353e-06	0.363524	1.43839	0.415	0.869	0.00242705
	Apoe	1.91282e-06	0.380959	1.46369	0.643	0.885	0.00382565
	Nr4a2	2.08762e-06	0.778997	2.17929	0.395	0.884	0.00417525
	mt-Nd3	2.13906e-06	0.265891	1.30459	0.874	0.985	0.00427812
	Sgms1	2.25783e-06	0.330355	1.39146	0.142	0.647	0.00451565
	Cdkn1a	3.8187e-06	0.540059	1.71611	0.493	0.76	0.00763739
	S100a4	4.27916e-06	0.532919	1.7039	0.325	0.794	0.00855833
	Cd200	6.82818e-06	0.330848	1.39215	0.193	0.539	0.0136564
	Sncg	8.59337e-06	0.682771	1.97936	0.594	0.983	0.0171867
	C1ql3	9.19975e-06	0.414425	1.5135	0.171	0.663	0.0183995
	Fbln5	9.80381e-06	0.409097	1.50546	0.188	0.675	0.0196076
	Sgk1	1.24381e-05	0.435756	1.54613	0.3	0.761	0.0248762
				1
3	Pf4	1.85763e-95	-0.334883	0.715422	0.031	1	3.71527e-92
	Selplg	3.57075e-91	0.296102	1.34461	0.031	0.988	7.14151e-88
	Fcgr2b	4.75883e-91	0.275805	1.31759	0.037	0.994	9.51766e-88
	Nlrp3	2.14192e-88	0.280311	1.32354	0.026	0.963	4.28385e-85
	Ccl4	4.48621e-87	0.405829	1.50055	0.042	0.989	8.97241e-84
	Ctsh	1.02713e-86	0.276873	1.319	0.047	0.994	2.05427e-83
	Lilr4b	1.83653e-86	0.39691	1.48722	0.052	0.997	3.67307e-83
	Tnip3	3.01576e-86	0.412556	1.51067	0.052	0.997	6.03153e-83
	Sla	9.01677e-86	0.269904	1.30984	0.021	0.962	1.80335e-82
	Ccr5	3.02291e-85	0.274197	1.31547	0.052	0.994	6.04582e-82
	Cd86	9.83758e-85	0.286388	1.33161	0.042	0.975	1.96752e-81
	Chd7	1.00966e-84	0.363762	1.43873	0.047	0.988	2.01932e-81
	Ms4a6b	1.87927e-84	0.250659	1.28487	0.021	0.919	3.75854e-81
	Mndal	4.20635e-84	0.393988	1.48288	0.058	0.997	8.4127e-81
	Stk17b	4.36083e-84	0.318308	1.3748	0.047	0.986	8.72166e-81
	AA467197	1.89913e-83	0.628769	1.8753	0.058	0.995	3.79825e-80
	Cytip	2.05628e-83	0.388886	1.47534	0.063	0.998	4.11255e-80
	Mmp19	2.10028e-83	0.307612	1.36017	0.047	0.983	4.20056e-80
	Tnf	2.8194e-83	0.272601	1.31338	0.016	0.945	5.63881e-80
	Igf1	2.4606e-82	0.339296	1.40396	0.042	0.976	4.92119e-79
	Ms4a7	2.86473e-81	0.261107	1.29837	0.068	1	5.72946e-78
	Vps37b	5.88636e-81	0.451921	1.57133	0.058	0.988	1.17727e-77
	Cd84	8.07052e-81	0.322919	1.38115	0.031	0.961	1.6141e-77
	Cybb	2.11495e-80	0.375172	1.45524	0.063	0.992	4.22989e-77
	Mpeg1	1.18712e-79	0.339787	1.40465	0.068	0.995	2.37424e-76
	C3ar1	1.96289e-78	0.263874	1.30196	0.079	1	3.92578e-75
	Mafb	2.39089e-78	0.407036	1.50236	0.073	0.996	4.78178e-75
	Axl	1.72871e-77	0.26128	1.29859	0.079	0.998	3.45742e-74
	Cxcl5	2.22416e-77	0.53943	1.71503	0.079	1	4.44832e-74
	Stap1	2.94224e-77	0.622089	1.86281	0.079	0.999	5.88449e-74
	Arl5c	3.98563e-77	0.732202	2.07966	0.079	0.999	7.97125e-74
	F11r	9.20342e-77	0.438243	1.54998	0.052	0.97	1.84068e-73
	Il1rl1	3.6167e-76	0.828016	2.28877	0.026	0.938	7.2334e-73
	C4b	9.95789e-76	0.595752	1.8144	0.084	1	1.99158e-72
	Ccr2	1.14465e-75	0.451435	1.57056	0.026	0.939	2.2893e-72
	Flnc	2.57836e-75	0.287339	1.33288	0.042	0.956	5.15673e-72
	Ccr7	2.80357e-75	0.578875	1.78403	0.068	0.982	5.60715e-72
	Inhba	3.09237e-75	0.471785	1.60285	0.084	0.999	6.18473e-72
	Txnip	6.23579e-75	0.47846	1.61359	0.073	0.986	1.24716e-71
	Spi1	1.46291e-74	0.442085	1.55595	0.063	0.974	2.92581e-71
	Tnfrsf1b	2.99407e-74	0.369078	1.4464	0.089	0.997	5.98814e-71
	Traf1	9.82999e-74	0.300547	1.3506	0.042	0.951	1.966e-70
	H2-Q6	2.18127e-72	0.45113	1.57009	0.052	0.957	4.36253e-69
	Rgs1	3.32859e-72	0.692485	1.99868	0.094	1	6.65717e-69
	Pdgfra	5.19858e-72	0.334414	1.39712	0.047	0.951	1.03972e-68
	Csf2rb2	1.73857e-71	0.264501	1.30278	0.016	0.916	3.47713e-68
	Pcolce	1.78329e-71	0.341571	1.40716	0.094	0.998	3.56658e-68
	Ly6e	5.42635e-71	0.360137	1.43353	0.084	0.981	1.08527e-67
	Sp100	7.93673e-71	0.26603	1.30477	0.047	0.947	1.58735e-67
	Kctd12	1.3917e-70	0.398739	1.48994	0.099	1	2.7834e-67
	Pou2f2	6.56037e-69	0.454482	1.57536	0.058	0.952	1.31207e-65
	Ifngr1	6.606e-68	0.366413	1.44255	0.094	0.984	1.3212e-64
	Aebp1	7.24055e-68	0.488014	1.62908	0.105	0.998	1.44811e-64
	Man1a	9.46325e-68	0.344228	1.4109	0.042	0.932	1.89265e-64
	Tgif1	1.086e-67	0.395807	1.48558	0.094	0.985	2.172e-64
	Mrc1	1.25024e-67	0.502582	1.65298	0.073	0.964	2.50048e-64
	Irf8	1.88064e-67	0.341279	1.40675	0.058	0.946	3.76129e-64
	9930111J21Rik2	8.90636e-67	0.311456	1.36541	0.021	0.908	1.78127e-63
	H2-Q7	1.70562e-66	0.738155	2.09207	0.073	0.96	3.41124e-63
	Nfkbiz	1.26012e-65	0.294036	1.34183	0.068	0.95	2.52024e-62
	Ptgs2	1.78327e-65	0.268369	1.30783	0.037	0.92	3.56654e-62
	Dab2	1.78817e-65	0.349859	1.41887	0.058	0.941	3.57634e-62
	Itgb7	1.91565e-65	0.52272	1.68661	0.042	0.925	3.8313e-62
	C1qb	3.4253e-65	0.432094	1.54048	0.12	1	6.85059e-62
	Hlf	1.20515e-64	0.327657	1.38771	0.016	0.118	2.41031e-61
	Adam8	3.1801e-63	0.271175	1.3115	0.031	0.908	6.3602e-60
	Ly6a	3.25808e-62	0.525795	1.6918	0.052	0.925	6.51615e-59
	Emp1	3.02758e-61	0.268839	1.30844	0.141	0.997	6.05516e-58
	Laptm5	8.32982e-61	0.53148	1.70145	0.12	0.98	1.66596e-57
	H2-Q4	8.59694e-61	0.396687	1.48689	0.073	0.941	1.71939e-57
	Ptprc	1.6903e-60	0.646322	1.90851	0.084	0.951	3.3806e-57
	Notch1	2.26469e-60	0.251996	1.28659	0.084	0.949	4.52938e-57
	Serpinh1	4.12158e-60	0.263087	1.30094	0.147	1	8.24316e-57
	Ccnd2	7.80486e-60	0.313263	1.36788	0.126	0.989	1.56097e-56
	Marcksl1	1.61709e-59	0.261072	1.29832	0.136	1	3.23419e-56
	Slc6a6	1.96624e-59	0.333772	1.39622	0.126	0.991	3.93248e-56
	Ndst4	2.41243e-59	0.251937	1.28652	0.073	0.14	4.82485e-56
	Ncf4	6.29533e-59	0.272316	1.313	0.021	0.879	1.25907e-55
	Timp1	1.40552e-58	0.330928	1.39226	0.136	0.994	2.81104e-55
	Itih5	1.47165e-58	0.294083	1.3419	0.11	0.97	2.9433e-55
	Nr4a3	2.15612e-58	0.456537	1.5786	0.131	0.989	4.31224e-55
	Penk	6.6083e-58	0.664452	1.94343	0.021	0.881	1.32166e-54
	Plek	9.68035e-58	0.482299	1.61979	0.131	0.989	1.93607e-54
	Col5a2	9.8484e-58	0.724604	2.06391	0.131	0.992	1.96968e-54
	Ier5	2.34096e-57	0.430967	1.53874	0.12	0.977	4.68192e-54
	Hspa1b	3.20404e-57	0.462952	1.58876	0.136	0.993	6.40808e-54
	Fcer1g	4.48054e-57	0.466697	1.59472	0.147	1	8.96108e-54
	Il33	5.70321e-57	0.583281	1.79191	0.141	1	1.14064e-53
	Gpc6	6.58902e-57	0.285078	1.32987	0.058	0.912	1.3178e-53
	Ets1	1.52662e-56	0.342796	1.40888	0.052	0.906	3.05324e-53
	Tgfbi	2.3811e-55	0.701526	2.01683	0.162	1	4.76219e-52
	Fgl2	4.41431e-55	0.489433	1.63139	0.12	0.969	8.82862e-52
	Mmp2	9.09104e-55	0.476517	1.61046	0.147	0.994	1.81821e-51
	AI607873	9.24634e-55	0.33416	1.39677	0.047	0.894	1.84927e-51
	Cd14	1.90909e-54	0.402706	1.49587	0.157	1	3.81819e-51
	Btg2	2.94833e-54	0.347556	1.4156	0.094	0.937	5.89667e-51
	Trf	4.53292e-54	0.343045	1.40923	0.162	1	9.06583e-51
	Ctss	4.55767e-54	0.340742	1.40599	0.157	1	9.11533e-51
	Mzb1	3.09196e-53	0.42595	1.53104	0.021	0.866	6.18391e-50
	Adamts4	7.24068e-53	0.395626	1.48531	0.063	0.903	1.44814e-49
	Srgn	4.52124e-52	0.395989	1.48585	0.168	0.994	9.04248e-49
	Ccl11	7.74281e-52	0.410469	1.50752	0.152	0.99	1.54856e-48
	Ahr	7.75405e-52	0.386695	1.47211	0.089	0.924	1.55081e-48
	Syngr2	1.45075e-51	0.358354	1.43097	0.094	0.929	2.9015e-48
	Thbs1	1.72018e-50	0.507374	1.66092	0.178	1	3.44037e-47
	Rel	2.34323e-50	0.594774	1.81262	0.099	0.929	4.68647e-47
	Ptx3	6.1071e-50	0.691655	1.99702	0.136	0.966	1.22142e-46
	C1qa	8.60151e-50	0.719613	2.05364	0.173	1	1.7203e-46
	Eif4ebp1	9.30101e-50	0.325904	1.38528	0.079	0.906	1.8602e-46
	Mylk	1.01673e-49	0.287917	1.33365	0.052	0.881	2.03346e-46
	Hdc	1.47365e-49	0.853095	2.3469	0.026	0.857	2.9473e-46
	Pltp	4.41081e-49	0.324248	1.38299	0.042	0.869	8.82162e-46
	Cp	1.16664e-48	0.55908	1.74906	0.157	0.984	2.33327e-45
	Pid1	1.59885e-48	0.561801	1.75383	0.047	0.872	3.19769e-45
	Slc4a4	1.66839e-48	0.434674	1.54446	0.168	0.191	3.33679e-45
	Bgn	1.27612e-47	0.486146	1.62604	0.178	0.994	2.55225e-44
	Kdm6b	1.66308e-47	0.324981	1.384	0.126	0.942	3.32616e-44
	Col3a1	4.22388e-47	0.648691	1.91303	0.178	1	8.44776e-44
	Itgb8	4.66844e-47	0.600342	1.82274	0.162	0.98	9.33687e-44
	Casp4	8.69e-47	0.393275	1.48183	0.089	0.905	1.738e-43
	Mast4	7.99646e-46	0.318493	1.37505	0.068	0.881	1.59929e-42
	Nfkb1	1.84734e-44	0.762605	2.14385	0.199	0.997	3.69468e-41
	Ccnd1	2.83783e-44	0.559014	1.74895	0.11	0.915	5.67566e-41
	Zfp36l1	1.6712e-43	0.359947	1.43325	0.199	1	3.34241e-40
	Col1a1	2.24912e-43	0.561057	1.75252	0.194	0.996	4.49825e-40
	Fosl2	2.29639e-43	0.386702	1.47212	0.194	0.985	4.59278e-40
	Cxcl1	2.45723e-43	0.393014	1.48144	0.105	0.906	4.91446e-40
	Zeb2	5.20446e-42	0.786757	2.19626	0.199	0.992	1.04089e-38
	Sema6a	5.92996e-42	0.325874	1.38524	0.052	0.203	1.18599e-38
	Ctsc	1.71251e-41	0.391613	1.47937	0.115	0.906	3.42502e-38
	6330403K07Rik	1.7288e-41	-0.291689	0.747001	0.026	0.198	3.4576e-38
	Akap13	4.01451e-41	0.438787	1.55083	0.194	0.982	8.02902e-38
	Cxcl2	4.12828e-41	0.450253	1.56871	0.178	0.966	8.25657e-38
	Lcp1	6.93466e-41	-0.273306	0.76086	0.168	0.942	1.38693e-37
	Abca8a	2.55923e-40	0.5675	1.76385	0.204	1	5.11847e-37
	Klf3	3.07212e-40	0.28339	1.32762	0.058	0.848	6.14424e-37
	Ache	3.84202e-40	0.282976	1.32707	0.162	0.223	7.68403e-37
	Col1a2	9.93984e-40	0.505506	1.65782	0.215	0.999	1.98797e-36
	Unc80	5.61706e-39	0.639446	1.89543	0.225	0.245	1.12341e-35
	Ifitm2	7.19236e-39	0.357703	1.43004	0.225	0.997	1.43847e-35
	Il1b	1.12329e-38	0.854269	2.34966	0.22	1	2.24658e-35
	Slc7a14	4.70286e-38	0.320964	1.37846	0.168	0.234	9.40572e-35
	Nt5e	1.29589e-37	-0.432711	0.648748	0.052	0.83	2.59177e-34
	Zfp36	1.37061e-37	0.527366	1.69446	0.199	0.976	2.74122e-34
	Cdc42ep3	1.70594e-37	0.429353	1.53626	0.026	0.216	3.41187e-34
	Ctnnd2	5.44046e-37	0.362385	1.43675	0.11	0.232	1.08809e-33
	Iqgap1	5.79846e-37	0.749264	2.11544	0.204	0.979	1.15969e-33
	Slc2a1	9.51462e-37	0.377711	1.45894	0.084	0.231	1.90292e-33
	Igfbp5	4.2397e-36	0.354708	1.42576	0.131	0.896	8.47941e-33
	Ets2	5.32265e-35	0.352808	1.42306	0.079	0.844	1.06453e-31
	Hopx	6.38056e-35	0.45466	1.57564	0.173	0.249	1.27611e-31
	Isg15	4.59517e-34	0.521301	1.68422	0.126	0.882	9.19034e-31
	Pim1	9.34995e-34	0.486374	1.62641	0.147	0.902	1.86999e-30
	Itga6	3.82075e-33	0.292817	1.3402	0.141	0.89	7.6415e-30
	Abca7	4.16509e-33	0.485276	1.62462	0.188	0.259	8.33019e-30
	Sdc4	5.70717e-33	0.358961	1.43184	0.246	1	1.14143e-29
	Lgi1	1.40073e-32	-0.282264	0.754074	0.058	0.238	2.80146e-29
	Lynx1	1.9218e-32	0.272031	1.31263	0.173	0.259	3.84361e-29
	Rdh10	2.95199e-32	0.368345	1.44534	0.068	0.823	5.90397e-29
	Bex1	1.24802e-31	-0.261698	0.769743	0	0.235	2.49603e-28
	Crem	5.45675e-31	0.324117	1.38281	0.089	0.834	1.09135e-27
	Klf6	1.33019e-30	0.382996	1.46667	0.204	0.934	2.66038e-27
	Efemp1	2.58907e-30	0.514461	1.67274	0.068	0.814	5.17814e-27
	Gm26917	5.69057e-30	2.32533	10.23	0.178	0.919	1.13811e-26
	Enpp2	7.06947e-30	0.258766	1.29533	0.079	0.82	1.41389e-26
	Gas6	3.92427e-29	0.46242	1.58791	0.178	0.283	7.84854e-26
	Hmox1	8.5912e-29	0.2631	1.30096	0.288	0.997	1.71824e-25
	Csf3r	1.87593e-28	0.266989	1.30603	0.005	0.251	3.75187e-25
	Trpc3	2.90258e-28	-0.328484	0.720014	0.021	0.254	5.80516e-25
	Ednrb	1.35377e-27	0.273027	1.31394	0.094	0.822	2.70754e-24
	2810474O19Rik	1.85023e-27	0.295782	1.34418	0.099	0.824	3.70046e-24
	Gal	1.91215e-27	-0.37178	0.689506	0.021	0.258	3.82429e-24
	Cstb	4.2835e-27	-0.405042	0.666949	0.204	0.881	8.567e-24
	Tcf4	6.09729e-27	0.571798	1.77145	0.126	0.847	1.21946e-23
	Col18a1	1.27003e-26	0.557907	1.74701	0.073	0.8	2.54005e-23
	Serpine2	2.09651e-26	0.708055	2.03004	0.251	0.977	4.19302e-23
	Hbb-bs	1.96295e-25	-0.609603	0.543566	0.162	0.848	3.9259e-22
	Ctxn1	2.49829e-25	-0.292872	0.746118	0.005	0.266	4.99658e-22
	Mgp	2.73387e-25	0.344618	1.41145	0.293	0.997	5.46774e-22
	Resp18	3.35863e-25	-0.401352	0.669414	0.047	0.268	6.71726e-22
	Clic4	4.37828e-25	0.514668	1.67308	0.272	0.988	8.75655e-22
	Gm765	5.10128e-25	-0.430319	0.650302	0.042	0.272	1.02026e-21
	Ifrd1	8.27944e-25	0.512964	1.67023	0.288	0.994	1.65589e-21
	Gabrb1	1.09876e-24	0.292723	1.34007	0.037	0.278	2.19752e-21
	Atp11a	1.80678e-24	0.316047	1.37169	0.199	0.307	3.61355e-21
	Sv2b	8.13143e-24	0.28808	1.33386	0.204	0.32	1.62629e-20
	Ctxn3	1.04693e-23	-0.349002	0.705392	0.021	0.277	2.09387e-20
	Dio2	1.09301e-23	0.514126	1.67218	0.047	0.763	2.18601e-20
	Adamts9	1.10733e-23	0.411063	1.50842	0.047	0.286	2.21465e-20
	Vit	1.93737e-23	0.257944	1.29427	0.031	0.749	3.87474e-20
	Jchain	2.02092e-23	2.56989	13.0644	0.052	0.766	4.04184e-20
	Akap6	4.36172e-23	0.26745	1.30663	0.23	0.332	8.72344e-20
	Ctla2a	5.74762e-23	-0.497694	0.607931	0.021	0.737	1.14952e-19
	Fabp7	1.63589e-22	0.738	2.09175	0.183	0.331	3.27178e-19
	Fam46a	2.82432e-22	0.275449	1.31712	0.052	0.759	5.64864e-19
	Krit1	5.71922e-22	0.4814	1.61834	0.162	0.85	1.14384e-18
	Vim	6.13789e-22	-0.514538	0.597777	0.382	0.979	1.22758e-18
	Rgs5	7.75654e-22	0.480327	1.6166	0.147	0.324	1.55131e-18
	Neat1	7.92297e-22	0.979465	2.66303	0.309	1	1.58459e-18
	Sat1	8.71372e-22	0.285043	1.32982	0.257	0.925	1.74274e-18
	Ptprt	2.28386e-21	-0.314513	0.730145	0.058	0.296	4.56772e-18
	Fxyd1	2.35649e-21	0.391574	1.47931	0.147	0.827	4.71299e-18
	Eln	2.42432e-21	0.292313	1.33952	0.01	0.722	4.84863e-18
	Kitl	3.17589e-21	0.36181	1.43593	0.12	0.806	6.35179e-18
	Piezo2	3.2945e-21	0.466752	1.59481	0.246	0.351	6.58899e-18
	Pon2	3.72628e-21	0.340134	1.40514	0.047	0.3	7.45256e-18
	Nr2f2	4.34478e-21	0.264694	1.30303	0.073	0.768	8.68957e-18
	mt-Nd1	1.70245e-20	1.35485	3.87619	0.853	0.997	3.40489e-17
	Cpne4	3.39197e-20	-0.34507	0.708171	0.031	0.298	6.78395e-17
	Ifi203	8.51327e-20	0.953675	2.59523	0.105	0.788	1.70265e-16
	Ntrk3	1.0823e-19	0.48938	1.6313	0.246	0.357	2.16459e-16
	Crip1	1.1009e-19	-0.318894	0.726952	0.22	0.837	2.2018e-16
	H2-T23	1.3957e-19	0.256874	1.29288	0.037	0.731	2.7914e-16
	Tmem176b	1.39942e-19	-0.261184	0.770139	0.12	0.786	2.79884e-16
	Heg1	1.57639e-19	0.269424	1.30921	0.063	0.314	3.15278e-16
	Tnfrsf1a	1.67505e-19	0.456491	1.57853	0.063	0.751	3.3501e-16
	Dpp10	3.50966e-19	0.271322	1.3117	0.188	0.342	7.01932e-16
	Cacna2d1	4.34737e-19	0.289405	1.33563	0.178	0.336	8.69475e-16
	Slc24a2	5.47117e-19	0.624944	1.86814	0.215	0.364	1.09423e-15
	Cntn1	6.94251e-19	0.357344	1.42953	0.236	0.364	1.3885e-15
	Ugdh	9.16311e-19	0.748098	2.11298	0.194	0.862	1.83262e-15
	Rgs2	1.18186e-18	0.36084	1.43453	0.073	0.754	2.36372e-15
	Alcam	1.90842e-18	0.477338	1.61178	0.309	0.386	3.81684e-15
	Btg1	2.66371e-18	0.302793	1.35363	0.34	0.992	5.32743e-15
	Cited2	8.55067e-18	0.276098	1.31798	0.058	0.736	1.71013e-14
	Fxyd2	1.13376e-17	0.485153	1.62442	0.435	0.996	2.26753e-14
	Cpa3	2.01414e-17	1.02695	2.79252	0.037	0.719	4.02828e-14
	Ntrk2	2.53453e-17	0.326928	1.3867	0.157	0.809	5.06905e-14
	N4bp1	4.47711e-17	0.470321	1.60051	0.11	0.77	8.95422e-14
	Nrsn1	7.64418e-17	-0.377765	0.685391	0.037	0.319	1.52884e-13
	Slc3a2	1.08644e-16	0.342598	1.4086	0.293	0.925	2.17287e-13
	Ikzf1	1.32668e-16	0.267549	1.30676	0.026	0.313	2.65336e-13
	Ahnak2	2.35823e-16	0.454867	1.57596	0.272	0.398	4.71646e-13
	Atp2b4	2.88593e-16	0.291363	1.33825	0.063	0.334	5.77186e-13
	Trib1	3.03654e-16	0.335394	1.39849	0.079	0.742	6.07309e-13
	Ncmap	2.23238e-15	-0.256704	0.773597	0.016	0.325	4.46477e-12
	Ptprz1	2.27427e-15	0.265621	1.30424	0.079	0.346	4.54854e-12
	Metrnl	6.70648e-15	0.421301	1.52394	0.052	0.713	1.3413e-11
	Ngfr	6.7359e-15	0.276179	1.31808	0.241	0.391	1.34718e-11
	Lrrfip1	1.44756e-14	0.337758	1.4018	0.063	0.719	2.89512e-11
	Dner	2.65681e-14	0.277831	1.32026	0.215	0.385	5.31362e-11
	Fn1	8.62896e-14	0.847057	2.33277	0.372	1	1.72579e-10
	Tnr	1.17841e-13	-0.267646	0.765178	0.016	0.678	2.35682e-10
	Herc1	1.47552e-13	0.405175	1.49956	0.283	0.414	2.95104e-10
	Smoc2	1.48437e-13	0.469634	1.59941	0.052	0.704	2.96873e-10
	Tmem45b	2.35517e-13	-0.392894	0.675101	0.058	0.345	4.71034e-10
	Tpm3	3.48823e-13	0.301711	1.35217	0.157	0.774	6.97647e-10
	Ly6c2	1.18116e-12	0.488612	1.63005	0.021	0.675	2.36232e-09
	Plpp3	1.49479e-12	0.299456	1.34912	0.11	0.738	2.98957e-09
	Ptpn7	1.76344e-12	0.284903	1.32963	0.016	0.345	3.52688e-09
	Dusp1	2.43615e-12	0.647532	1.91082	0.22	0.826	4.8723e-09
	Bhlhe40	2.45518e-12	0.509227	1.664	0.157	0.774	4.91037e-09
	Sncg	1.05634e-11	0.262347	1.29998	0.424	0.975	2.11269e-08
	Emp3	1.23715e-11	-0.410919	0.663041	0.136	0.73	2.4743e-08
	mt-Nd5	1.52272e-11	1.10485	3.01879	0.618	0.784	3.04543e-08
	Scn8a	3.76838e-11	0.299764	1.34954	0.241	0.432	7.53676e-08
	Th	1.29719e-10	0.296879	1.34565	0.11	0.721	2.59437e-07
	Cst3	1.85238e-10	-0.250485	0.778423	0.492	0.932	3.70476e-07
	mt-Nd4l	2.0577e-10	1.09646	2.99355	0.649	0.893	4.11541e-07
	Aspn	3.24381e-10	0.282089	1.3259	0.01	0.649	6.48761e-07
	H2-Eb1	5.50552e-10	1.01694	2.76473	0.398	1	1.1011e-06
	Nptx2	7.76858e-10	-0.26422	0.767805	0.11	0.705	1.55372e-06
	H2-Aa	8.46932e-10	0.885141	2.42333	0.424	1	1.69386e-06
	Ntrk1	1.53467e-09	-0.279098	0.756466	0.073	0.384	3.06935e-06
	mt-Nd3	1.90371e-09	1.24393	3.46924	0.644	0.862	3.80743e-06
	Tnfrsf9	2.02877e-09	0.271232	1.31158	0.021	0.358	4.05754e-06
	Scn1a	2.56231e-09	0.33887	1.40336	0.215	0.443	5.12462e-06
	H2-K1	8.09392e-09	0.595617	1.81415	0.44	1	1.61878e-05
	Irf1	1.04254e-08	0.258174	1.29456	0.141	0.723	2.08507e-05
	Kif5c	1.44508e-08	0.49875	1.64666	0.351	0.516	2.89015e-05
	Nrn1	2.16014e-08	-0.407628	0.665226	0.23	0.718	4.32029e-05
	Lum	2.16628e-08	0.893391	2.4434	0.414	1	4.33257e-05
	Mrgpra3	2.36809e-08	-0.357243	0.699602	0.005	0.63	4.73618e-05
	Cpxm1	5.06674e-08	0.26491	1.30331	0.058	0.661	0.000101335
	Polr2l	7.60513e-08	-0.564606	0.568584	0.089	0.396	0.000152103
	Itk	1.08156e-07	0.255463	1.29106	0.026	0.39	0.000216312
	Nbl1	1.26739e-07	-0.316525	0.728677	0.12	0.407	0.000253478
	Clu	3.2938e-07	0.288737	1.33474	0.257	0.475	0.000658761
	Phlda1	4.22552e-07	0.46061	1.58504	0.188	0.743	0.000845104
	Kcnip4	4.55056e-07	-0.37024	0.690569	0.089	0.406	0.000910113
	Adk	7.09638e-07	-0.421074	0.656341	0.12	0.408	0.00141928
	Mal	1.31246e-06	-0.253069	0.776415	0.052	0.407	0.00262491
	Scn7a	1.87689e-06	0.53608	1.70929	0.408	0.569	0.00375377
	Plekha6	2.083e-06	-0.2612	0.770127	0.147	0.435	0.00416601
	Vezt	3.42988e-06	0.25672	1.29268	0.126	0.443	0.00685976
	Cbfa2t3	5.03749e-06	0.256782	1.29276	0.026	0.619	0.010075
	Anxa3	7.20987e-06	0.373899	1.45339	0.026	0.618	0.0144197
	Slpi	8.04624e-06	0.614522	1.84877	0.021	0.614	0.0160925
	Ceacam10	8.77221e-06	0.251148	1.2855	0.026	0.617	0.0175444
	Slc18a2	8.78915e-06	0.513795	1.67162	0.016	0.61	0.0175783
	Lxn	1.25567e-05	-0.377521	0.685558	0.152	0.667	0.0251133
	Kcnh7	1.71614e-05	0.314994	1.37025	0.168	0.465	0.0343227
	Hba-a2	2.27696e-05	-0.629839	0.532678	0.052	0.421	0.0455391
				1
4	Resp18	0	-0.275461	0.759222	0	0.22	0
	Scn1a	0	-0.42591	0.653175	0	0.22	0
	Gm7271	1.19831e-258	-0.319726	0.726348	0.001	0.268	2.39662e-255
	Lgi1	3.74555e-198	-0.272138	0.761749	0.003	0.268	7.49109e-195
	Pcsk2	2.79965e-163	-0.29345	0.745686	0.005	0.268	5.5993e-160
	Nrxn1	4.19761e-162	-0.32184	0.724814	0.001	0.317	8.39522e-159
	Calca	7.95862e-136	-0.313926	0.730573	0.024	0.854	1.59172e-132
	Pcsk6	4.18315e-135	-0.255907	0.774214	0.005	0.293	8.3663e-132
	Fxyd2	5.69204e-128	-0.373007	0.688661	0.025	0.854	1.13841e-124
	Arhgdig	2.00367e-123	-0.279528	0.756141	0.006	0.293	4.00733e-120
	Syt7	1.27049e-112	-0.316558	0.728653	0.001	0.341	2.54098e-109
	Kcnb2	1.49525e-102	-0.54978	0.577077	0.002	0.341	2.99049e-99
	Fbln1	5.64969e-84	-0.283182	0.753383	0.007	0.683	1.12994e-80
	Synpr	2.20094e-81	-0.280675	0.755274	0.005	0.341	4.40189e-78
	Gm29666	1.78513e-78	0.271191	1.31153	0.031	0.805	3.57025e-75
	Ntrk1	1.75096e-75	-0.396715	0.672526	0.002	0.366	3.50192e-72
	Lyz2	3.61262e-73	-0.343874	0.709019	0.046	0.854	7.22524e-70
	Nap1l5	9.76654e-72	-0.396386	0.672747	0.006	0.341	1.95331e-68
	Ctss	7.31518e-71	0.293295	1.34084	0.089	1	1.46304e-67
	Btc	3.62385e-68	0.337105	1.40089	0.062	0.902	7.24769e-65
	Sfrp5	1.06966e-66	-0.329115	0.71956	0.025	0.756	2.13932e-63
	Plac8	5.45883e-62	0.339508	1.40426	0.083	0.951	1.09177e-58
	Ccl8	9.05674e-59	0.281187	1.3247	0.071	0.902	1.81135e-55
	Adcy7	5.37321e-57	0.338377	1.40267	0.065	0.878	1.07464e-53
	Nefh	1.65589e-56	-0.430388	0.650256	0.001	0.61	3.31179e-53
	Fndc1	5.74659e-56	0.383156	1.46691	0.082	0.927	1.14932e-52
	H2-Q7	1.54065e-55	0.34257	1.40856	0.082	0.927	3.0813e-52
	Rnf112	3.01952e-55	-0.286203	0.75111	0.001	0.61	6.03904e-52
	Cd24a	5.48029e-55	-0.312464	0.731642	0.038	0.78	1.09606e-51
	Txnip	4.51774e-52	0.554344	1.7408	0.113	1	9.03547e-49
	Cldn1	1.02603e-50	0.445986	1.56203	0.106	0.976	2.05207e-47
	Gm26917	5.05752e-49	0.360891	1.43461	0.109	0.976	1.0115e-45
	Cdk6	1.83529e-48	0.276761	1.31885	0.101	0.951	3.67059e-45
	A330069E16Rik	2.07857e-48	0.660038	1.93487	0.092	0.927	4.15714e-45
	Atp1b2	5.45178e-47	0.35402	1.42478	0.076	0.878	1.09036e-43
	Pdlim4	1.00907e-44	0.400765	1.49297	0.117	0.976	2.01814e-41
	Cited2	2.35283e-44	0.297014	1.34583	0.098	0.927	4.70566e-41
	Casq2	2.72075e-43	0.448542	1.56603	0.119	0.976	5.4415e-40
	Tnfaip2	3.52909e-42	0.273581	1.31466	0.132	1	7.05818e-39
	Cthrc1	3.37872e-41	0.314523	1.36961	0.114	0.951	6.75745e-38
	Dgkz	3.4127e-40	-0.393472	0.67471	0.011	0.366	6.8254e-37
	Piezo2	5.88024e-40	0.266714	1.30567	0.053	0.268	1.17605e-36
	Dab2	1.54829e-39	0.30394	1.35519	0.108	0.927	3.09658e-36
	Ache	1.32363e-37	-0.274777	0.759741	0	0.415	2.64726e-34
	Slc6a6	1.43351e-37	0.298084	1.34728	0.111	0.927	2.86702e-34
	Fibin	1.6082e-36	0.317055	1.37308	0.083	0.854	3.2164e-33
	Gcg	6.78073e-36	0.541819	1.71913	0.146	1	1.35615e-32
	Prss23	5.02658e-35	0.399259	1.49072	0.076	0.829	1.00532e-31
	Ctgf	6.06885e-35	0.321374	1.37902	0.039	0.732	1.21377e-31
	Casp12	6.80518e-35	0.254873	1.2903	0.096	0.878	1.36104e-31
	Tgfb2	4.83932e-34	0.412985	1.51132	0.141	0.976	9.67864e-31
	Slc2a1	5.01423e-34	0.301647	1.35208	0.13	0.951	1.00285e-30
	Scn9a	6.21597e-33	-0.25687	0.773469	0.002	0.415	1.24319e-29
	P3h3	1.35357e-32	0.359326	1.43236	0.123	0.927	2.70714e-29
	Ctsc	2.87032e-31	0.568606	1.7658	0.148	0.976	5.74064e-28
	Matn4	3.17487e-31	0.589563	1.8032	0.16	1	6.34974e-28
	Meox2	1.11296e-30	0.350243	1.41941	0.151	0.976	2.22592e-27
	Loxl2	2.29496e-30	0.306596	1.35879	0.163	1	4.58992e-27
	Ptgfr	2.31667e-30	0.276943	1.31909	0.107	0.878	4.63334e-27
	Cyr61	3.67563e-30	0.260052	1.297	0.061	0.293	7.35125e-27
	Rgs2	3.24785e-29	0.326407	1.38598	0.167	1	6.49569e-26
	Ncam1	3.57364e-29	-0.258799	0.771978	0.031	0.341	7.14729e-26
	Tnc	1.59139e-28	0.551239	1.7354	0.169	1	3.18278e-25
	Col2a1	5.28057e-28	0.30589	1.35783	0.171	1	1.05611e-24
	Calcrl	1.54939e-27	0.399718	1.4914	0.149	0.951	3.09878e-24
	Col14a1	2.35702e-25	0.367237	1.44374	0.159	0.951	4.71404e-22
	Rhob	3.11569e-25	0.302772	1.35361	0.134	0.902	6.23138e-22
	Ptch1	3.40859e-25	0.285577	1.33053	0.075	0.78	6.81718e-22
	Ccl9	1.18668e-24	0.463505	1.58964	0.183	1	2.37336e-21
	Crispld1	1.19259e-24	0.441784	1.55548	0.173	0.976	2.38519e-21
	Fam46a	7.32897e-24	0.469844	1.59974	0.187	1	1.46579e-20
	Mdk	8.30526e-24	0.25972	1.29657	0.139	0.902	1.66105e-20
	Ctsh	9.5339e-24	0.385555	1.47043	0.163	0.951	1.90678e-20
	Ret	1.11068e-23	-0.286726	0.750717	0.006	0.415	2.22135e-20
	Tpbg	2.26442e-23	0.342655	1.40868	0.091	0.805	4.52883e-20
	Phf24	5.06615e-23	-0.308785	0.734339	0.005	0.585	1.01323e-19
	Marcksl1	1.63059e-22	0.295338	1.34358	0.183	0.976	3.26119e-19
	Plin2	2.18891e-22	0.320177	1.37737	0.094	0.805	4.37781e-19
	S100a4	4.35324e-22	0.309815	1.36317	0.096	0.805	8.70648e-19
	Krit1	1.26988e-21	0.358101	1.43061	0.173	0.951	2.53976e-18
	Rasd1	4.52713e-21	0.264969	1.30339	0.062	0.732	9.05426e-18
	Rbp1	7.31196e-21	0.664763	1.94403	0.201	1	1.46239e-17
	Gpc6	1.05197e-20	0.396416	1.48649	0.151	0.902	2.10395e-17
	Mmp19	2.16876e-20	0.29998	1.34983	0.088	0.78	4.33752e-17
	Cped1	1.00863e-19	0.40816	1.50405	0.129	0.854	2.01725e-16
	Il1b	1.1706e-19	0.660641	1.93603	0.207	1	2.34119e-16
	Aldh1a3	7.01044e-19	0.814926	2.25901	0.198	0.976	1.40209e-15
	Ahr	1.7796e-18	0.372856	1.45188	0.094	0.78	3.55921e-15
	Kcnip4	5.43183e-18	-0.299562	0.741143	0.001	0.439	1.08637e-14
	Gm12840	1.17937e-17	0.48847	1.62982	0.209	0.976	2.35873e-14
	Ptgs2	1.18296e-17	0.610689	1.8417	0.195	0.951	2.36592e-14
	Syt4	1.65527e-17	-0.347572	0.706401	0.016	0.61	3.31055e-14
	S1pr3	3.21425e-17	0.287136	1.33261	0.086	0.756	6.4285e-14
	Tmem233	6.00069e-17	-0.27732	0.757812	0.002	0.561	1.20014e-13
	Ptcra	7.9233e-17	0.913252	2.49242	0.087	0.756	1.58466e-13
	Pthlh	8.20731e-17	0.290985	1.33774	0.049	0.683	1.64146e-13
	Dpep1	1.2164e-16	-0.255376	0.774625	0.038	0.659	2.43279e-13
	Rbp4	1.36233e-16	-0.3896	0.677328	0.002	0.561	2.72467e-13
	Plxnc1	2.49068e-16	-0.356925	0.699825	0.013	0.415	4.98137e-13
	Rsad2	3.67668e-16	0.266945	1.30597	0.051	0.683	7.35336e-13
	Postn	6.14024e-16	1.04069	2.83116	0.231	1	1.22805e-12
	Sgms2	3.58736e-15	0.33066	1.39189	0.08	0.732	7.17473e-12
	Slc43a3	5.23135e-15	-0.31967	0.726389	0.055	0.683	1.04627e-11
	Chl1	5.43454e-15	0.509793	1.66495	0.208	0.951	1.08691e-11
	Zfp36l2	9.3072e-15	0.430359	1.53781	0.212	0.951	1.86144e-11
	Ets2	9.78007e-15	0.268837	1.30844	0.154	0.854	1.95601e-11
	Itgb8	1.13955e-14	0.60477	1.83083	0.169	0.878	2.27911e-11
	Crlf1	1.36644e-14	0.685861	1.98548	0.238	1	2.73287e-11
	Procr	1.60475e-14	-0.762309	0.466588	0.319	1	3.20949e-11
	Rnd3	2.20697e-14	0.556462	1.74449	0.184	0.902	4.41393e-11
	Bhlhe40	2.6882e-14	0.655165	1.92546	0.216	0.951	5.3764e-11
	Sox9	5.09611e-14	0.404927	1.49919	0.129	0.805	1.01922e-10
	Nefm	8.67074e-14	-0.322523	0.724319	0.003	0.561	1.73415e-10
	Sostdc1	9.37062e-14	0.319069	1.37585	0.043	0.39	1.87412e-10
	Adamts2	1.74854e-13	0.444324	1.55944	0.205	0.927	3.49707e-10
	Flnc	2.80311e-13	0.343694	1.41015	0.088	0.732	5.60621e-10
	Usp53	5.41753e-13	0.362612	1.43708	0.15	0.829	1.08351e-09
	Epyc	1.01257e-12	0.94991	2.58548	0.252	1	2.02514e-09
	Ccnd1	1.13224e-12	0.615861	1.85125	0.253	1	2.26448e-09
	Fxyd7	1.24037e-12	-0.259902	0.771127	0.006	0.439	2.48074e-09
	Foxc1	1.74223e-12	0.563881	1.75748	0.183	0.878	3.48447e-09
	Twist1	2.26271e-12	0.580003	1.78604	0.138	0.805	4.52543e-09
	Nptx2	2.44163e-12	0.515915	1.67517	0.201	0.902	4.88326e-09
	Tnfaip3	5.24451e-12	0.306234	1.3583	0.095	0.732	1.0489e-08
	Ltbp4	5.81154e-12	0.361928	1.4361	0.253	0.976	1.16231e-08
	Cd200	8.81428e-12	0.520183	1.68233	0.111	0.756	1.76286e-08
	Vps8	1.02922e-11	-0.29812	0.742213	0.005	0.561	2.05843e-08
	Zfp36	2.41967e-11	0.617491	1.85427	0.181	0.854	4.83933e-08
	Tgif1	2.97164e-11	0.453096	1.57317	0.269	1	5.94328e-08
	Ngf	3.89413e-11	0.509126	1.66384	0.211	0.902	7.78827e-08
	Fgf13	6.31434e-11	-0.323834	0.723371	0.006	0.561	1.26287e-07
	Mast4	6.94664e-11	0.563161	1.75621	0.269	1	1.38933e-07
	Bach1	7.75769e-11	0.427286	1.53309	0.259	0.976	1.55154e-07
	Cspg5	1.54204e-10	0.802103	2.23023	0.272	1	3.08408e-07
	Golim4	3.94115e-10	0.447612	1.56457	0.155	0.805	7.8823e-07
	Ctsk	4.74922e-10	0.389711	1.47655	0.156	0.805	9.49845e-07
	Hmgb2	7.45088e-10	0.384208	1.46845	0.091	0.707	1.49018e-06
	Efnb2	1.62607e-09	0.327908	1.38806	0.229	0.902	3.25214e-06
	Gda	2.16175e-09	0.377784	1.45905	0.194	0.854	4.3235e-06
	Peg3	2.77952e-09	-0.317376	0.728057	0.014	0.439	5.55904e-06
	Foxp1	3.97004e-09	0.595749	1.81439	0.146	0.78	7.94008e-06
	Bicc1	4.26863e-09	0.529714	1.69845	0.273	0.976	8.53726e-06
	Ppic	5.15314e-09	0.59896	1.82023	0.274	0.976	1.03063e-05
	1810011O10Rik	6.90508e-09	0.543812	1.72256	0.29	1	1.38102e-05
	Plagl1	8.30522e-09	0.574609	1.77644	0.221	0.878	1.66104e-05
	Lpp	1.03808e-08	0.470534	1.60085	0.233	0.902	2.07615e-05
	Atp1b1	1.31534e-08	-0.345985	0.707523	0.009	0.561	2.63069e-05
	H2-Eb1	1.49382e-08	0.753438	2.12429	0.296	1	2.98763e-05
	Mfge8	2.08572e-08	0.59853	1.81944	0.254	0.927	4.17145e-05
	Ltbp1	3.1589e-08	0.727211	2.0693	0.297	1	6.3178e-05
	Serpina3n	3.20883e-08	0.430444	1.53794	0.29	0.976	6.41765e-05
	Irf1	3.26142e-08	0.365023	1.44055	0.067	0.415	6.52284e-05
	Bst2	3.77535e-08	0.587038	1.79865	0.223	0.878	7.55071e-05
	4931406P16Rik	5.74172e-08	0.342142	1.40796	0.087	0.683	0.000114834
	Fgl2	7.20836e-08	0.366953	1.44333	0.323	1	0.000144167
	L1cam	7.26329e-08	-0.273384	0.760801	0.038	0.61	0.000145266
	Ntn1	7.50201e-08	0.501753	1.65161	0.295	0.976	0.00015004
	Plpp3	7.87012e-08	-0.520904	0.593983	0.569	1	0.000157402
	Serpine2	1.8933e-07	1.2663	3.54771	0.802	1	0.00037866
	Plk2	3.01446e-07	0.852762	2.34612	0.31	1	0.000602892
	Pim1	3.28273e-07	0.312278	1.36653	0.186	0.805	0.000656546
	Nfkbiz	4.16885e-07	0.788307	2.19967	0.267	0.927	0.000833769
	Cxcl5	5.28447e-07	-0.255069	0.774863	0.412	1	0.00105689
	Ifi27l2a	7.22912e-07	0.829836	2.29294	0.241	0.878	0.00144582
	Gadd45g	7.78159e-07	0.436312	1.54699	0.173	0.78	0.00155632
	Atp1a2	9.35537e-07	0.673961	1.96199	0.171	0.78	0.00187107
	Cxcl2	9.58276e-07	-0.586502	0.55627	0.374	0.927	0.00191655
	Ccl2	1.46278e-06	-0.523682	0.592336	0.523	0.951	0.00292555
	Ecm2	1.60299e-06	0.295125	1.34329	0.099	0.683	0.00320598
	Mgp	2.07911e-06	0.778178	2.1775	0.85	1	0.00415821
	Il6	2.16769e-06	-0.619439	0.538246	0.46	1	0.00433539
	H2afz	2.32974e-06	0.305232	1.35694	0.253	0.878	0.00465947
	Myl12a	2.83105e-06	0.340341	1.40543	0.267	0.902	0.00566209
	Pdgfra	3.0726e-06	0.504149	1.65558	0.33	1	0.00614519
	Col5a1	3.10355e-06	0.66631	1.94704	0.327	1	0.00620711
	Iqgap1	3.15195e-06	0.475424	1.6087	0.33	1	0.0063039
	Lgals3	3.22389e-06	0.27092	1.31117	0.103	0.683	0.00644778
	Thbd	3.54135e-06	0.702285	2.01836	0.33	1	0.00708271
	Axl	3.85984e-06	0.462505	1.58805	0.179	0.78	0.00771968
	Sox4	3.92879e-06	0.770163	2.16012	0.327	1	0.00785759
	Fbln2	4.86146e-06	0.330819	1.39211	0.289	0.927	0.00972292
	Srpx	5.01765e-06	0.37752	1.45866	0.336	1	0.0100353
	Otud1	8.027e-06	0.259649	1.29648	0.049	0.61	0.016054
	Igf1	8.49186e-06	0.6567	1.92842	0.322	0.976	0.0169837
	Ptx3	9.33507e-06	-0.698462	0.49735	0.806	1	0.0186701
	Gpm6b	1.76383e-05	0.379059	1.46091	0.126	0.439	0.0352766
	H2-T23	2.06458e-05	0.309185	1.36231	0.132	0.707	0.0412915
	Lpar1	2.36419e-05	0.524917	1.69032	0.19	0.78	0.0472838
	Sulf1	2.42188e-05	0.463665	1.58989	0.297	0.927	0.0484375
	Serpinh1	2.47544e-05	0.651211	1.91786	0.848	1	0.0495089
				1
5	Jchain	0	0.281184	1.3247	0.018	0.877	0
	Mmp19	5.83222e-289	0.278918	1.3217	0.097	0.984	1.16644e-285
	Cdkn2a	3.41961e-249	0.292949	1.34037	0.121	0.997	6.83922e-246
	Inhba	1.75745e-213	0.334545	1.3973	0.087	0.906	3.5149e-210
	Igfbp3	3.84606e-209	0.306567	1.35875	0.112	0.945	7.69212e-206
	Fbn1	1.23513e-208	0.254097	1.2893	0.117	0.953	2.47025e-205
	Ecm1	7.25934e-177	0.307993	1.36069	0.153	0.982	1.45187e-173
	Trf	2.92814e-175	0.338853	1.40334	0.156	0.984	5.85629e-172
	Pappa	8.27297e-175	0.334436	1.39715	0.147	0.969	1.65459e-171
	Col14a1	5.71055e-173	0.259311	1.29604	0.145	0.963	1.14211e-169
	Nov	1.18302e-172	0.28238	1.32628	0.107	0.901	2.36605e-169
	Ccl11	3.27839e-147	0.337747	1.40179	0.176	0.982	6.55678e-144
	Thbs1	1.08791e-144	0.381977	1.46518	0.188	1	2.17582e-141
	Gpc3	1.21878e-144	0.253732	1.28883	0.121	0.893	2.43755e-141
	Ccl8	4.4289e-143	0.608149	1.83703	0.07	0.815	8.8578e-140
	Il33	4.81092e-138	0.440314	1.5532	0.187	0.99	9.62184e-135
	Tnfaip2	4.24125e-137	0.481762	1.61892	0.155	0.937	8.48249e-134
	Tgfbi	6.85749e-134	0.392202	1.48024	0.194	0.995	1.3715e-130
	Hspa1b	6.08685e-133	0.394189	1.48318	0.182	0.969	1.21737e-129
	Mmp2	3.92198e-130	0.430923	1.53868	0.195	0.992	7.84396e-127
	Ccl7	4.13739e-128	0.292148	1.3393	0.142	0.903	8.27478e-125
	Gem	3.13238e-126	0.321784	1.37959	0.139	0.898	6.26475e-123
	Lamb2	1.67233e-116	0.362003	1.4362	0.202	0.979	3.34466e-113
	Abi3bp	7.95258e-116	0.254781	1.29018	0.134	0.877	1.59052e-112
	Col6a2	1.14446e-108	0.37467	1.45451	0.169	0.919	2.28891e-105
	Car2	1.16239e-107	-0.276976	0.758073	0.017	0.311	2.32479e-104
	Vcam1	1.45738e-100	0.306998	1.35934	0.135	0.856	2.91475e-97
	Metrn	9.85377e-95	0.259402	1.29615	0.18	0.909	1.97075e-91
	Igfbp5	1.35923e-94	0.277335	1.31961	0.138	0.851	2.71845e-91
	Tnc	5.00729e-92	0.500462	1.64948	0.239	0.997	1.00146e-88
	Cdk6	9.90707e-91	0.270316	1.31038	0.138	0.846	1.98141e-87
	Rhob	1.84331e-90	0.262345	1.29997	0.155	0.867	3.68661e-87
	Crlf1	5.53424e-89	0.405954	1.50073	0.244	0.997	1.10685e-85
	Tenm1	9.40834e-87	0.339008	1.40356	0.183	0.901	1.88167e-83
	Nr1d1	1.34435e-84	0.271751	1.31226	0.229	0.961	2.6887e-81
	Txnip	2.90552e-82	0.538514	1.71346	0.254	1	5.81105e-79
	Hbb-bt	6.36487e-81	-0.254151	0.775575	0.021	0.337	1.27297e-77
	Col8a1	5.10238e-77	0.505732	1.6582	0.241	0.969	1.02048e-73
	Nr4a1	3.23267e-76	0.372487	1.45134	0.17	0.867	6.46534e-73
	Ccnd2	4.75668e-76	0.297411	1.34637	0.137	0.822	9.51336e-73
	Csf1	2.84573e-71	0.391423	1.47908	0.188	0.88	5.69147e-68
	Lama2	1.03714e-69	0.264295	1.30251	0.198	0.888	2.07428e-66
	Cxcl2	1.29587e-68	0.435556	1.54582	0.204	0.896	2.59173e-65
	Otud1	5.92786e-64	-0.273038	0.761064	0.275	0.94	1.18557e-60
	H2-Q7	3.23341e-63	0.423291	1.52698	0.282	0.997	6.46682e-60
	Cacna2d1	6.30915e-57	0.271787	1.31231	0.174	0.366	1.26183e-53
	Kcnn4	1.59144e-55	0.36277	1.43731	0.272	0.958	3.18288e-52
	Gdnf	1.00137e-54	0.360127	1.43351	0.3	1	2.00275e-51
	Rgs16	8.96519e-54	0.52715	1.6941	0.299	0.997	1.79304e-50
	Vasn	6.7924e-53	0.30578	1.35768	0.16	0.807	1.35848e-49
	H2-Eb1	7.15903e-53	0.547583	1.72907	0.292	0.992	1.43181e-49
	Ltbp4	1.88409e-52	0.355202	1.42647	0.2	0.856	3.76818e-49
	Cxcl14	5.59367e-50	0.623987	1.86635	0.298	0.99	1.11873e-46
	Eif4ebp1	2.90358e-49	0.310623	1.36427	0.204	0.851	5.80716e-46
	Col15a1	1.67341e-47	0.457796	1.58059	0.302	0.984	3.34682e-44
	Rhoj	2.07977e-46	0.258819	1.2954	0.216	0.854	4.15954e-43
	Col6a3	7.1697e-46	0.382707	1.46625	0.218	0.864	1.43394e-42
	Gm26917	8.06194e-46	0.339532	1.40429	0.188	0.82	1.61239e-42
	Col6a1	1.17837e-45	0.529396	1.69791	0.31	1	2.35674e-42
	Hspa1a	3.02313e-45	0.416647	1.51687	0.308	0.961	6.04627e-42
	Hbb-bs	7.05958e-43	0.446141	1.56227	0.143	0.762	1.41192e-39
	Tnfrsf1a	3.39368e-42	0.27677	1.31886	0.256	0.896	6.78736e-39
	Nr2f2	5.43973e-42	0.250962	1.28526	0.326	0.987	1.08795e-38
	Lrp1	3.87926e-40	0.370338	1.44822	0.207	0.833	7.75851e-37
	Col28a1	4.32509e-37	0.368774	1.44596	0.299	0.94	8.65019e-34
	Tm4sf1	5.86252e-37	0.435215	1.54529	0.322	0.979	1.1725e-33
	Aebp1	8.56897e-36	0.266461	1.30534	0.302	0.932	1.71379e-32
	H2-Aa	2.91674e-35	0.501859	1.65179	0.334	1	5.83347e-32
	Slc6a6	1.43713e-34	0.526896	1.69367	0.332	0.987	2.87427e-31
	Creb5	1.60011e-32	0.292876	1.34028	0.356	0.99	3.20021e-29
	Itga6	1.02419e-29	0.296096	1.3446	0.334	0.95	2.04838e-26
	Fn1	3.86597e-29	0.650274	1.91606	0.347	1	7.73195e-26
	Ucn2	1.92576e-24	0.485205	1.62451	0.202	0.775	3.85151e-21
	H2-Ab1	2.56414e-23	0.57623	1.77932	0.367	1	5.12827e-20
	Ccnd1	1.60406e-22	0.43918	1.55143	0.366	0.979	3.20812e-19
	Slc2a3	7.22132e-21	0.324541	1.3834	0.196	0.757	1.44426e-17
	Bgn	2.40281e-20	0.663351	1.94129	0.379	1	4.80561e-17
	Klf4	3.2731e-19	0.402979	1.49628	0.262	0.817	6.5462e-16
	Sfrp5	5.6413e-19	0.344191	1.41085	0.213	0.765	1.12826e-15
	Mgp	1.27657e-18	0.626712	1.87145	0.391	0.997	2.55314e-15
	Col1a2	3.77658e-18	0.409491	1.50605	0.821	1	7.55315e-15
	Col18a1	4.01488e-18	0.548939	1.73142	0.353	0.943	8.02975e-15
	Adam11	4.07471e-18	0.348432	1.41684	0.274	0.825	8.14942e-15
	mt-Nd4l	1.78885e-16	0.570142	1.76852	0.772	0.948	3.57769e-13
	Sparc	4.93269e-16	0.413404	1.51196	0.919	0.997	9.86538e-13
	Col5a1	1.42176e-15	0.636457	1.88977	0.395	1	2.84352e-12
	Egfl8	1.60924e-14	0.516732	1.67654	0.346	0.893	3.21847e-11
	Nid1	1.19098e-12	0.338756	1.4032	0.421	0.997	2.38195e-09
	Foxd3	1.48302e-12	0.262765	1.30052	0.301	0.817	2.96605e-09
	Postn	1.70929e-12	0.693427	2.00056	0.703	1	3.41857e-09
	Dcn	2.46898e-12	0.54529	1.72511	0.7	1	4.93796e-09
	Axl	1.24805e-11	0.337724	1.40175	0.436	0.997	2.49609e-08
	Gpr37l1	2.14112e-11	0.410016	1.50684	0.331	0.859	4.28224e-08
	Col4a1	3.26942e-11	0.25066	1.28487	0.445	0.992	6.53885e-08
	Ifitm2	1.93551e-10	0.252201	1.28685	0.44	0.958	3.87101e-07
	Nfkbia	1.72261e-09	0.328901	1.38944	0.475	0.984	3.44522e-06
	Plk2	2.26424e-09	0.259642	1.29647	0.396	0.898	4.52847e-06
	Phf24	3.07982e-09	0.275816	1.31761	0.211	0.53	6.15965e-06
	Mpz	3.98834e-09	0.488319	1.62958	0.784	0.903	7.97667e-06
	Cyp2j6	7.84341e-09	0.321241	1.37884	0.334	0.836	1.56868e-05
	Col3a1	9.04848e-09	0.736838	2.08932	0.657	1	1.8097e-05
	mt-Nd1	1.31768e-08	0.338984	1.40352	0.96	1	2.63536e-05
	Nfib	3.00988e-08	0.328173	1.38843	0.299	0.794	6.01977e-05
	Col1a1	3.81745e-08	0.749852	2.11669	0.634	1	7.6349e-05
	Cdkn1a	5.61646e-08	0.273886	1.31506	0.445	0.94	0.000112329
	mt-Nd3	1.91214e-07	0.390031	1.47703	0.764	0.919	0.000382429
	Btc	4.44858e-07	0.574236	1.77577	0.445	1	0.000889717
	Thbs2	7.10982e-07	0.810453	2.24893	0.439	1	0.00142196
	H2afz	7.39584e-07	0.335873	1.39916	0.54	0.734	0.00147917
	Cd24a	9.26105e-07	0.554048	1.74028	0.427	0.702	0.00185221
	Gfra2	1.21841e-06	0.250773	1.28502	0.182	0.53	0.00243682
	Spock2	1.22516e-06	0.304623	1.35611	0.209	0.546	0.00245032
	Lgals1	1.29868e-06	0.389359	1.47603	0.712	0.937	0.00259736
	mt-Nd5	1.51087e-06	0.439556	1.55202	0.691	0.883	0.00302174
	Fstl1	3.87754e-06	0.43081	1.5385	0.566	0.83	0.00775507
	Lum	7.02562e-06	0.54568	1.72578	0.451	1	0.0140512
	Ptrf	2.00264e-05	0.33282	1.3949	0.468	0.961	0.0400528
				1
6	Apol11b	0	-0.785014	0.456113	0.002	1	0
	Cacna1b	1.35779e-281	-0.491864	0.611485	0.002	1	2.71559e-278
	Hs6st2	2.67022e-241	-0.401341	0.669422	0.003	1	5.34044e-238
	Khdrbs2	7.18796e-123	-0.646639	0.523803	0.001	0.25	1.43759e-119
	6330403K07Rik	4.00802e-122	-1.006	0.365678	0.001	0.75	8.01603e-119
	Arhgdig	8.75464e-108	-0.586015	0.556541	0.001	0.25	1.75093e-104
	Lxn	5.17647e-99	-0.392809	0.675158	0.008	1	1.03529e-95
	Grik1	5.33307e-96	-0.732911	0.480508	0.001	0.25	1.06661e-92
	Dgkg	8.68567e-87	-0.562145	0.569985	0.002	0.25	1.73713e-83
	Tmem45b	5.19914e-79	-0.847983	0.428278	0.002	0.25	1.03983e-75
	Scn10a	9.94231e-72	-1.42334	0.240907	0.002	0.75	1.98846e-68
	Scn9a	1.38761e-71	-0.479401	0.619154	0.002	0.75	2.77523e-68
	Lynx1	2.41146e-67	-0.268727	0.764352	0.002	0.25	4.82292e-64
	Mir155hg	4.23494e-67	-0.270143	0.76327	0.012	1	8.46987e-64
	Rims3	3.33379e-66	-0.941626	0.389993	0.002	0.75	6.66758e-63
	Tbx3	3.88799e-66	-0.251212	0.777858	0.002	0.75	7.77599e-63
	Nefh	1.48092e-62	-0.85267	0.426275	0.003	0.25	2.96184e-59
	Nefm	1.46943e-61	-0.553908	0.5747	0.003	0.75	2.93887e-58
	Pcdh17	4.2236e-55	-0.839686	0.431846	0.003	0.25	8.4472e-52
	Scn11a	8.25045e-47	-0.3292	0.719499	0.004	0.25	1.65009e-43
	Snrpn	1.51611e-45	-1.02944	0.357206	0.004	0.75	3.03222e-42
	Bdnf	1.29942e-44	-0.373497	0.688323	0.004	0.25	2.59884e-41
	Tspan18	1.2653e-42	-0.483747	0.616469	0.004	0.25	2.53059e-39
	Lyve1	1.53495e-42	-0.924396	0.396771	0.004	0.25	3.06991e-39
	Ano3	8.51745e-41	0.436265	1.54692	0.005	0.25	1.70349e-37
	S100a8	1.35086e-37	0.318321	1.37482	0.005	0.25	2.70172e-34
	Bpgm	2.4557e-37	-0.409695	0.663853	0.022	1	4.91141e-34
	Cdh5	3.28023e-36	-0.891709	0.409955	0.005	0.75	6.56047e-33
	Car2	1.45556e-32	0.270618	1.31077	0.006	0.25	2.91112e-29
	Vgf	1.55664e-30	-0.475694	0.621454	0.007	0.25	3.11328e-27
	Nmb	5.18135e-30	-0.517759	0.595854	0.006	0.75	1.03627e-26
	Sncg	1.53969e-29	-1.00405	0.366392	0.028	1	3.07938e-26
	Calca	8.55138e-28	-0.836639	0.433164	0.03	1	1.71028e-24
	Hopx	3.38739e-25	-0.33555	0.714944	0.009	0.25	6.77477e-22
	Irg1	2.67446e-24	0.327006	1.38681	0.034	1	5.34893e-21
	Osbpl3	6.11225e-23	-0.429593	0.650774	0.01	0.25	1.22245e-19
	Entpd2	1.01554e-22	0.26264	1.30036	0.036	1	2.03107e-19
	Ifi205	2.14463e-22	0.305077	1.35673	0.037	1	4.28926e-19
	Kif1a	4.38096e-22	-0.456803	0.633305	0.037	1	8.76191e-19
	Plscr1	9.01167e-22	0.269142	1.30884	0.038	1	1.80233e-18
	Lcp2	1.20754e-21	-0.265192	0.767059	0.022	0.75	2.41508e-18
	Crip2	4.88731e-21	-0.318608	0.727161	0.039	1	9.77463e-18
	Pcolce	1.50383e-20	-0.693925	0.499611	0.04	1	3.00766e-17
	Gm13889	1.43493e-19	-0.636256	0.52927	0.011	0.75	2.86985e-16
	Hmha1	5.64203e-19	0.305183	1.35687	0.043	1	1.12841e-15
	Wdfy4	1.24768e-18	0.305832	1.35775	0.044	1	2.49536e-15
	Myc	4.41578e-18	0.298449	1.34777	0.045	1	8.83156e-15
	Fgf13	2.62922e-17	-0.630745	0.532195	0.012	0.75	5.25845e-14
	Rhoj	1.63414e-16	0.292433	1.33968	0.049	1	3.26828e-13
	Gdf15	2.8638e-16	-0.468463	0.625963	0.05	1	5.72761e-13
	Pltp	8.85168e-16	-0.688847	0.502155	0.052	1	1.77034e-12
	Emilin2	1.03069e-15	-0.662245	0.515692	0.052	1	2.06138e-12
	Fam46a	5.92405e-15	0.366849	1.44318	0.054	1	1.18481e-11
	Ebf1	6.30513e-15	0.378838	1.46059	0.016	0.25	1.26103e-11
	Cmtm7	8.33475e-15	0.282699	1.32671	0.055	1	1.66695e-11
	Col6a3	8.33475e-15	0.359825	1.43308	0.055	1	1.66695e-11
	F13a1	1.84379e-14	-0.280079	0.755724	0.033	0.75	3.68759e-11
	Ccl8	2.2376e-14	0.362287	1.43661	0.056	1	4.47519e-11
	Tnfrsf12a	4.13834e-14	-0.815105	0.442593	0.057	1	8.27667e-11
	Col6a1	4.89752e-14	0.365029	1.44056	0.057	1	9.79504e-11
	Blnk	6.16201e-14	-0.664634	0.514462	0.059	1	1.2324e-10
	Adk	1.02411e-13	-0.288194	0.749616	0.018	0.25	2.04821e-10
	Pcsk1n	1.07978e-13	-0.704506	0.494353	0.016	0.75	2.15957e-10
	Clec4e	1.84598e-13	0.254208	1.28944	0.06	1	3.69196e-10
	Serpine1	2.12603e-13	0.360142	1.43353	0.06	1	4.25207e-10
	Ccl9	4.04791e-13	-0.591743	0.553362	0.062	1	8.09583e-10
	Icam1	4.84282e-13	0.253146	1.28807	0.062	1	9.68564e-10
	Clec10a	7.83139e-13	-0.955761	0.384519	0.065	1	1.56628e-09
	Prss23	8.20095e-13	0.404742	1.49892	0.063	1	1.64019e-09
	AI607873	9.33062e-13	0.358989	1.43188	0.063	1	1.86612e-09
	4930523C07Rik	1.0605e-12	0.439403	1.55178	0.063	1	2.12099e-09
	Kcnn4	1.0605e-12	0.260024	1.29696	0.063	1	2.12099e-09
	Clec4d	1.50768e-12	-0.415754	0.659842	0.064	1	3.01536e-09
	Klf4	2.23876e-12	0.356504	1.42833	0.065	1	4.47753e-09
	Lat2	2.42906e-12	0.275527	1.31723	0.039	0.75	4.85811e-09
	Cited2	2.85456e-12	-0.331002	0.718204	0.065	1	5.70911e-09
	Eps8	3.10232e-12	-0.554651	0.574272	0.066	1	6.20464e-09
	Nrn1	3.15028e-12	0.287952	1.33369	0.021	0.25	6.30057e-09
	Ptpn18	3.61448e-12	0.274573	1.31597	0.066	1	7.22895e-09
	Mef2c	4.06501e-12	0.350968	1.42044	0.066	1	8.13002e-09
	Ncmap	5.36644e-12	0.272114	1.31274	0.021	0.25	1.07329e-08
	Mmp9	8.53843e-12	-0.759035	0.468118	0.004	0.5	1.70769e-08
	Entpd1	1.12527e-11	0.339194	1.40382	0.068	1	2.25053e-08
	Meg3	1.43212e-11	-0.38457	0.680744	0.069	1	2.86423e-08
	Frmd4b	1.55667e-11	0.278783	1.32152	0.069	1	3.11334e-08
	Ccl5	1.73178e-11	0.799454	2.22433	0.069	1	3.46357e-08
	Ahnak2	2.31416e-11	-0.251422	0.777694	0.023	0.25	4.62831e-08
	Gstm1	2.89971e-11	0.310004	1.36343	0.023	0.25	5.79941e-08
	Dgkz	2.89971e-11	0.566607	1.76228	0.023	0.25	5.79941e-08
	Adrb2	2.89971e-11	0.330224	1.39128	0.023	0.25	5.79941e-08
	Tm4sf1	3.23114e-11	0.309502	1.36275	0.071	1	6.46228e-08
	Cfh	3.23114e-11	0.282399	1.32631	0.071	1	6.46228e-08
	Clec4a3	4.37015e-11	0.309215	1.36235	0.072	1	8.74029e-08
	Ms4a6d	5.29072e-11	-0.385467	0.680133	0.072	1	1.05814e-07
	Fabp7	5.73603e-11	-0.464532	0.628429	0.024	0.25	1.14721e-07
	Sla	7.12878e-11	0.418375	1.51949	0.073	1	1.42576e-07
	Col8a1	7.12878e-11	0.51927	1.6808	0.073	1	1.42576e-07
	Fcgr1	7.84585e-11	0.364417	1.43967	0.073	1	1.56917e-07
	Stab1	7.84585e-11	0.327354	1.38729	0.073	1	1.56917e-07
	Mmp19	8.62938e-11	0.557216	1.74581	0.073	1	1.72588e-07
	Prkca	9.75356e-11	-1.31261	0.269116	0.021	0.75	1.95071e-07
	Hivep3	1.0307e-10	-0.68461	0.504287	0.021	0.75	2.06141e-07
	Itga5	1.04187e-10	0.422707	1.52609	0.074	1	2.08373e-07
	Socs3	1.25469e-10	0.303515	1.35461	0.075	1	2.50937e-07
	Acvrl1	1.37559e-10	0.441956	1.55575	0.075	1	2.75117e-07
	Adamts1	1.43999e-10	-0.822255	0.43944	0.077	1	2.87998e-07
	H2-Ob	1.5072e-10	0.50443	1.65604	0.075	1	3.01441e-07
	Thbs2	1.6504e-10	0.545535	1.72553	0.075	1	3.30081e-07
	Gcnt2	1.76441e-10	1.08322	2.95419	0.109	0	3.52882e-07
	Il1r2	1.80611e-10	0.46715	1.59544	0.076	1	3.61222e-07
	Casp4	1.80611e-10	0.259279	1.29599	0.076	1	3.61222e-07
	Mast4	1.96641e-10	-0.516216	0.596775	0.021	0.75	3.93281e-07
	Creb5	2.80968e-10	0.278702	1.32141	0.077	1	5.61937e-07
	Sp100	2.80968e-10	0.38146	1.46442	0.077	1	5.61937e-07
	Rgs10	3.61527e-10	-0.290581	0.747829	0.078	1	7.23053e-07
	Tnfrsf1a	4.3089e-10	0.336305	1.39977	0.078	1	8.6178e-07
	Oasl1	4.68587e-10	0.492794	1.63688	0.078	1	9.37174e-07
	Rgcc	5.42922e-10	-0.431282	0.649676	0.027	0.25	1.08584e-06
	Syt4	7.23435e-10	0.280602	1.32393	0.028	0.25	1.44687e-06
	Klf2	8.48132e-10	0.45808	1.58104	0.028	0.25	1.69626e-06
	Ebi3	1.05324e-09	0.455752	1.57736	0.081	1	2.10647e-06
	Cd200	1.54985e-09	0.285069	1.32985	0.082	1	3.0997e-06
	Klrb1b	1.80286e-09	0.47017	1.60027	0.083	1	3.60572e-06
	Cd300a	1.80286e-09	0.30625	1.35832	0.083	1	3.60572e-06
	Aldh1a3	1.83198e-09	0.292462	1.33972	0.023	0.75	3.66396e-06
	AW112010	2.61027e-09	0.531206	1.70098	0.084	1	5.22054e-06
	Cyfip2	2.72416e-09	-0.504361	0.603891	0.03	0.25	5.44832e-06
	Arhgap30	2.80706e-09	0.380341	1.46278	0.084	1	5.61413e-06
	Plpp3	2.80706e-09	0.402458	1.4955	0.084	1	5.61413e-06
	Kctd14	3.01738e-09	0.539032	1.71435	0.085	1	6.03477e-06
	Pdlim4	3.48199e-09	0.417504	1.51817	0.085	1	6.96398e-06
	Cxcl13	4.28534e-09	0.325935	1.38533	0.024	0.75	8.57069e-06
	Lpxn	4.30279e-09	0.288655	1.33463	0.086	1	8.60558e-06
	Nr2f2	4.30279e-09	0.383847	1.46792	0.086	1	8.60558e-06
	Fosb	4.83337e-09	-0.751407	0.471702	0.089	1	9.66673e-06
	Slc9a3r1	4.94465e-09	0.400548	1.49264	0.086	1	9.88929e-06
	Col14a1	6.07295e-09	0.435016	1.54499	0.087	1	1.21459e-05
	Fxyd3	6.83615e-09	0.544891	1.72442	0.032	0.25	1.36723e-05
	Btc	7.43231e-09	0.549338	1.73211	0.088	1	1.48646e-05
	Fxyd2	9.12792e-09	-0.600351	0.548619	0.026	0.75	1.82558e-05
	Tsc22d1	9.79854e-09	0.443322	1.55787	0.032	0.25	1.95971e-05
	Vsir	1.0328e-08	0.270371	1.31045	0.089	1	2.0656e-05
	Stat4	1.17502e-08	0.446877	1.56342	0.09	1	2.35004e-05
	Hbegf	1.17502e-08	0.584776	1.79459	0.09	1	2.35004e-05
	Il2ra	1.33489e-08	0.54816	1.73007	0.09	1	2.66979e-05
	Arhgap31	1.51437e-08	0.467319	1.59571	0.091	1	3.02873e-05
	Islr	1.56894e-08	-0.511167	0.599795	0.026	0.75	3.13787e-05
	Cd163	2.05128e-08	-0.947661	0.387647	0.007	0.5	4.10257e-05
	Gmfg	2.06328e-08	0.56334	1.75653	0.092	1	4.12655e-05
	Ccl17	2.11609e-08	0.871071	2.38947	0.056	0.75	4.23218e-05
	Lifr	2.15048e-08	-0.4156	0.659944	0.034	0.25	4.30097e-05
	Metrnl	2.47398e-08	0.270403	1.31049	0.093	1	4.94797e-05
	Notch1	2.62658e-08	0.289649	1.33596	0.093	1	5.25316e-05
	St8sia6	2.77011e-08	0.451181	1.57017	0.057	0.75	5.54022e-05
	Col12a1	2.91257e-08	0.290372	1.33692	0.035	0.25	5.82515e-05
	Plk2	2.95772e-08	0.448584	1.56609	0.094	1	5.91544e-05
	Anxa1	3.95793e-08	0.406563	1.50165	0.095	1	7.91586e-05
	Hk2	4.19147e-08	0.473784	1.60606	0.095	1	8.38295e-05
	Ms4a6b	4.19147e-08	0.269445	1.30924	0.095	1	8.38295e-05
	Alas2	4.19481e-08	-1.02694	0.358102	0.028	0.75	8.38962e-05
	Mmp2	4.43745e-08	0.393146	1.48163	0.095	1	8.87489e-05
	Nid1	4.69644e-08	0.525052	1.69055	0.096	1	9.39288e-05
	Plin2	5.82305e-08	-0.979719	0.375417	0.106	1	0.000116461
	Cyr61	7.49454e-08	0.484875	1.62397	0.038	0.25	0.000149891
	Slamf7	7.71594e-08	-0.432968	0.648581	0.099	1	0.000154319
	Slc16a3	7.72257e-08	0.625153	1.86853	0.098	1	0.000154451
	Kit	9.06871e-08	0.641883	1.90006	0.099	1	0.000181374
	Sfrp5	1.05709e-07	0.299624	1.34935	0.039	0.25	0.000211417
	Il7r	1.11928e-07	0.456951	1.57925	0.1	1	0.000223856
	Cystm1	1.21436e-07	-0.628517	0.533382	0.03	0.75	0.000242873
	Serping1	1.24721e-07	0.253374	1.28837	0.039	0.25	0.000249442
	Vps37b	1.307e-07	0.407739	1.50341	0.101	1	0.0002614
	Apbb1ip	1.44745e-07	0.511956	1.66855	0.101	1	0.000289491
	Serpinb6b	1.44745e-07	0.737507	2.09072	0.101	1	0.000289491
	Havcr2	1.52266e-07	0.370247	1.44809	0.101	1	0.000304532
	Ccl11	1.60137e-07	0.384025	1.46818	0.102	1	0.000320274
	Abca7	1.71494e-07	0.402795	1.496	0.04	0.25	0.000342989
	Atp1a2	1.76988e-07	0.512269	1.66907	0.102	1	0.000353976
	Il6	2.1556e-07	0.41177	1.50949	0.103	1	0.000431121
	Gpc3	2.26315e-07	0.476939	1.61114	0.103	1	0.00045263
	Timp1	2.78142e-07	-0.284429	0.752444	0.106	1	0.000556283
	Cd274	2.87673e-07	0.589795	1.80362	0.105	1	0.000575346
	Clec2i	2.87673e-07	0.599156	1.82058	0.105	1	0.000575346
	Il2rg	3.63576e-07	0.489987	1.6323	0.106	1	0.000727152
	Rtp4	3.72705e-07	0.258991	1.29562	0.032	0.75	0.000745409
	Itih5	3.98655e-07	0.677691	1.96933	0.106	1	0.000797309
	Trib1	4.56973e-07	0.639431	1.8954	0.107	1	0.000913946
	Gm26917	4.78045e-07	0.742352	2.10087	0.108	1	0.00095609
	Rnd3	4.78045e-07	0.645411	1.90677	0.108	1	0.00095609
	Tnfaip6	4.99983e-07	0.447691	1.5647	0.108	1	0.000999966
	Uap1	7.41816e-07	0.492264	1.63602	0.11	1	0.00148363
	Klf3	7.87566e-07	-0.334483	0.715708	0.112	1	0.00157513
	Lpar6	8.43031e-07	0.601538	1.82492	0.111	1	0.00168606
	Dennd5b	8.53392e-07	0.323331	1.38172	0.034	0.75	0.00170678
	Elf1	1.08314e-06	0.347817	1.41597	0.112	1	0.00216628
	Ccr1	1.38236e-06	0.315068	1.37035	0.114	1	0.00276472
	Mnda	1.4381e-06	0.47213	1.60341	0.049	0.25	0.0028762
	N4bp1	1.43881e-06	0.627275	1.8725	0.114	1	0.00287762
	Rdh10	1.4665e-06	0.255429	1.29102	0.035	0.75	0.002933
	Gngt2	1.55789e-06	0.503819	1.65503	0.115	1	0.00311578
	Csf1	1.62677e-06	0.273201	1.31416	0.035	0.75	0.00325353
	Gng11	2.07182e-06	-0.477598	0.620272	0.036	0.75	0.00414364
	Itgam	2.20919e-06	0.454591	1.57553	0.117	1	0.00441838
	Ccr2	2.29469e-06	0.745622	2.10775	0.117	1	0.00458939
	Ccnd1	2.66675e-06	0.711869	2.0378	0.118	1	0.00533349
	Cxcl1	2.87205e-06	0.755544	2.12877	0.119	1	0.00574411
	Hmgn3	3.54899e-06	0.282613	1.32659	0.037	0.75	0.00709798
	Chd7	3.70509e-06	0.565385	1.76012	0.121	1	0.00741017
	Nt5e	4.13733e-06	0.568351	1.76535	0.054	0.25	0.00827467
	Ncf1	4.27122e-06	0.600724	1.82344	0.122	1	0.00854245
	Hmgb2	7.8451e-06	0.268591	1.30812	0.126	1	0.0156902
	Abca8a	8.68111e-06	0.429744	1.53686	0.127	1	0.0173622
	Dusp2	8.96603e-06	0.581751	1.78917	0.127	1	0.0179321
	Sdc2	9.90314e-06	0.253188	1.28813	0.04	0.75	0.0198063
	Bcl2a1a	1.01893e-05	0.61833	1.85583	0.128	1	0.0203786
	Nabp1	1.52316e-05	0.501645	1.65143	0.132	1	0.0304632
	Pou3f1	1.56624e-05	0.335485	1.39862	0.042	0.75	0.0313249
	Cds2	1.58216e-05	-0.658731	0.517508	0.042	0.75	0.0316433
	Col15a1	1.61746e-05	0.532562	1.70329	0.132	1	0.0323492
	Rac2	1.93156e-05	0.563954	1.75761	0.134	1	0.0386312
	Fnbp1l	2.08891e-05	0.378135	1.45956	0.043	0.75	0.0417782
	Clec4a1	2.23259e-05	0.368984	1.44626	0.135	1	0.0446518
	Gpr183	2.29746e-05	0.677309	1.96857	0.135	1	0.0459491
	Rgs2	2.43211e-05	0.775264	2.17117	0.136	1	0.0486423
	Flna	2.43211e-05	0.43377	1.54306	0.136	1	0.0486423
	Plat	2.43211e-05	0.469775	1.59963	0.136	1	0.0486423
				1
7	Ctgf	2.88022e-88	0.290819	1.33752	0.043	0.972	5.76043e-85
	Itga5	6.60941e-86	0.258994	1.29563	0.056	0.979	1.32188e-82
	Thbs2	1.59058e-85	0.300005	1.34986	0.068	0.992	3.18117e-82
	Serpine1	2.23899e-76	0.31845	1.37499	0.09	0.989	4.47797e-73
	Col6a3	1.87267e-75	0.272127	1.31275	0.073	0.968	3.74534e-72
	Col6a1	2.0203e-75	0.298099	1.3473	0.09	0.986	4.0406e-72
	Thbs4	4.87167e-75	0.341198	1.40663	0.103	0.999	9.74334e-72
	Anxa1	3.44811e-73	0.306349	1.35846	0.103	0.993	6.89621e-70
	Casp4	1.35686e-72	0.257529	1.29373	0.077	0.964	2.71373e-69
	Myoc	9.74441e-71	0.268648	1.30819	0.115	1	1.94888e-67
	Fgl2	3.67499e-70	0.272834	1.31368	0.085	0.965	7.34999e-67
	Cp	2.55791e-69	0.348601	1.41708	0.12	1	5.11582e-66
	Tnfaip6	3.15517e-69	0.282562	1.32652	0.12	1	6.31034e-66
	Ctss	1.30584e-67	0.301496	1.35188	0.124	1	2.61167e-64
	Gfpt2	5.99638e-67	0.290605	1.33724	0.103	0.973	1.19928e-63
	Cfh	1.03105e-66	0.271275	1.31164	0.098	0.968	2.0621e-63
	Postn	3.44384e-66	0.39808	1.48896	0.128	1	6.88768e-63
	Itih5	7.73027e-66	0.256057	1.29183	0.094	0.961	1.54605e-62
	Cd14	1.67753e-65	0.384806	1.46933	0.128	0.997	3.35505e-62
	Plat	3.31806e-65	0.331084	1.39248	0.128	0.996	6.63613e-62
	Bach1	6.4257e-65	0.261212	1.2985	0.103	0.966	1.28514e-61
	Mmp2	8.35597e-65	0.283134	1.32728	0.132	1	1.67119e-61
	Inhba	4.7771e-63	0.420769	1.52313	0.132	0.994	9.55419e-60
	Abca8a	3.53145e-62	0.376675	1.45743	0.141	1	7.0629e-59
	C1qa	8.40019e-62	0.426753	1.53227	0.141	1	1.68004e-58
	C1qb	5.9325e-61	0.321468	1.37915	0.145	1	1.1865e-57
	Serpinh1	7.28625e-61	0.318861	1.37556	0.145	1	1.45725e-57
	C4b	2.22399e-56	0.356724	1.42864	0.141	0.98	4.44798e-53
	Ier5	2.50481e-56	0.298731	1.34815	0.145	0.983	5.00961e-53
	Ccl7	5.16242e-56	0.270012	1.30998	0.15	0.986	1.03248e-52
	Aebp1	1.48359e-54	0.488173	1.62934	0.162	0.999	2.96717e-51
	Cxcl1	5.58519e-54	0.351436	1.42111	0.162	0.994	1.11704e-50
	Trf	1.77317e-53	0.437877	1.54941	0.167	1	3.54635e-50
	Fbn1	2.31912e-53	0.30012	1.35002	0.068	0.894	4.63823e-50
	Col5a2	3.402e-53	0.33447	1.3972	0.145	0.973	6.80399e-50
	Srgn	4.35281e-53	0.256242	1.29207	0.107	0.93	8.70562e-50
	Itgb8	1.74376e-52	0.442797	1.55706	0.171	0.999	3.48752e-49
	Timp1	1.41055e-51	0.355753	1.42725	0.145	0.965	2.82111e-48
	Gem	1.60137e-50	0.404258	1.49819	0.132	0.948	3.20274e-47
	Col18a1	3.00075e-50	0.397382	1.48792	0.09	0.903	6.0015e-47
	Col15a1	1.55591e-48	0.375541	1.45578	0.184	1	3.11181e-45
	Thbs1	1.9691e-48	0.399717	1.4914	0.184	0.997	3.9382e-45
	Itm2a	9.70032e-48	0.256954	1.29299	0.137	0.941	1.94006e-44
	Col4a1	1.07742e-44	0.262188	1.29977	0.081	0.874	2.15483e-41
	Igfbp7	4.79138e-43	0.37477	1.45466	0.201	0.994	9.58275e-40
	Bgn	6.46185e-42	0.485326	1.6247	0.209	1	1.29237e-38
	Tgfbi	1.29042e-41	0.489098	1.63084	0.209	1	2.58085e-38
	Cxcl2	1.68319e-41	0.423724	1.52764	0.192	0.976	3.36638e-38
	Adamts1	3.7151e-40	0.452458	1.57217	0.179	0.954	7.43021e-37
	Zeb2	8.22341e-40	0.472851	1.60456	0.209	0.987	1.64468e-36
	Igfbp4	9.29389e-40	0.355751	1.42725	0.167	0.94	1.85878e-36
	Serpine2	1.38669e-38	0.365283	1.44092	0.218	0.99	2.77338e-35
	Sdc4	7.72467e-37	0.286201	1.33136	0.235	0.999	1.54493e-33
	Igfbp5	2.85625e-36	0.469385	1.59901	0.179	0.937	5.7125e-33
	Ctla2a	5.48256e-36	0.426943	1.53256	0.03	0.794	1.09651e-32
	Neat1	1.05133e-35	0.503676	1.65479	0.231	0.99	2.10266e-32
	Ccl11	1.96868e-35	0.479297	1.61494	0.226	0.99	3.93736e-32
	Flrt3	5.55708e-35	0.32101	1.37852	0.12	0.261	1.11142e-31
	Gpc3	7.10717e-34	0.253763	1.28887	0.124	0.868	1.42143e-30
	Il33	2.514e-33	0.555407	1.74265	0.239	0.999	5.02799e-30
	Ptrf	2.10039e-32	0.520949	1.68362	0.175	0.915	4.20078e-29
	Clic4	6.16681e-31	0.374488	1.45425	0.252	0.99	1.23336e-27
	Emp1	3.0051e-30	0.431025	1.53883	0.261	1	6.01021e-27
	Zfp36	3.00372e-29	0.303992	1.35526	0.154	0.874	6.00743e-26
	Ifitm2	7.5827e-29	0.403644	1.49727	0.201	0.922	1.51654e-25
	Ifitm3	7.07049e-28	0.27473	1.31617	0.278	1	1.4141e-24
	Kitl	2.04112e-25	0.401532	1.49411	0.132	0.835	4.08225e-22
	Col5a1	4.45153e-23	0.273464	1.31451	0.038	0.742	8.90306e-20
	Mrgprd	3.84892e-22	0.43118	1.53907	0.209	0.354	7.69784e-19
	Sgk1	1.54819e-21	0.423346	1.52706	0.124	0.805	3.09639e-18
	Ifit1	1.70694e-18	0.335976	1.3993	0.179	0.831	3.41387e-15
	Timp3	2.61322e-18	0.300686	1.35078	0.209	0.86	5.22645e-15
	Flna	5.27815e-18	0.259607	1.29642	0.068	0.737	1.05563e-14
	Col1a1	7.15958e-18	0.573597	1.77464	0.321	1	1.43192e-14
	Cacna1c	3.74795e-17	0.35656	1.42841	0.244	0.402	7.4959e-14
	Col3a1	5.23745e-17	0.61933	1.85768	0.321	1	1.04749e-13
	Klf6	7.65519e-16	0.360263	1.43371	0.235	0.868	1.53104e-12
	Dcn	5.32557e-15	0.512324	1.66917	0.825	1	1.06511e-11
	Trpc3	3.13863e-14	0.423348	1.52707	0.355	0.475	6.27726e-11
	Klf4	6.26796e-14	0.296693	1.3454	0.12	0.751	1.25359e-10
	H2-Aa	1.95532e-13	0.663195	1.94098	0.355	1	3.91064e-10
	Ifrd1	2.94577e-13	0.263965	1.30208	0.308	0.913	5.89154e-10
	mt-Nd1	3.37213e-13	0.473132	1.60501	0.94	1	6.74426e-10
	Nupr1	2.24352e-12	0.263004	1.30083	0.167	0.776	4.48705e-09
	Ier3	2.29092e-12	0.251424	1.28586	0.197	0.413	4.58183e-09
	Cdkn1a	5.36474e-12	0.268852	1.30846	0.171	0.773	1.07295e-08
	H2-Ab1	1.10209e-11	0.760862	2.14012	0.359	1	2.20417e-08
	N4bp1	1.49096e-11	0.324437	1.38325	0.115	0.725	2.98193e-08
	H2-Eb1	1.01977e-10	0.625235	1.86868	0.372	1	2.03954e-07
	Chd3	1.81076e-10	0.302284	1.35295	0.368	0.508	3.62152e-07
	Cebpb	3.1882e-10	0.325604	1.38487	0.333	0.916	6.3764e-07
	Tspo	4.32764e-10	0.351077	1.4206	0.175	0.431	8.65527e-07
	Hbb-bs	6.20941e-10	1.03671	2.81992	0.235	0.8	1.24188e-06
	Col1a2	7.18724e-10	0.606536	1.83407	0.372	1	1.43745e-06
	Npy1r	1.10936e-09	0.300716	1.35083	0.051	0.388	2.21873e-06
	Mt2	4.55093e-09	0.391531	1.47924	0.368	0.94	9.10186e-06
	Matn2	6.47484e-09	0.389083	1.47563	0.132	0.72	1.29497e-05
	Ugdh	1.41659e-08	0.39938	1.4909	0.158	0.737	2.83317e-05
	Ccdc141	1.91338e-08	0.334063	1.39663	0.239	0.478	3.82675e-05
	Ccl2	1.97406e-08	0.46042	1.58474	0.35	0.916	3.94813e-05
	Tnr	3.8995e-08	0.293491	1.3411	0.184	0.746	7.79899e-05
	Kif1b	5.78677e-08	0.349154	1.41787	0.803	0.899	0.000115735
	Pcsk1n	5.87288e-08	0.451924	1.57133	0.782	0.973	0.000117458
	mt-Nd4l	6.57055e-08	0.394734	1.48399	0.85	0.955	0.000131411
	Lifr	6.90814e-08	0.435481	1.54571	0.769	0.86	0.000138163
	Scg3	1.05968e-07	0.554175	1.7405	0.684	0.903	0.000211937
	Ahnak2	1.69574e-07	0.3179	1.37424	0.419	0.584	0.000339147
	Phf24	3.72313e-07	0.417279	1.51783	0.778	0.901	0.000744626
	Scn11a	3.91712e-07	0.371287	1.4496	0.782	0.881	0.000783425
	mt-Nd5	3.97063e-07	0.495039	1.64056	0.803	0.912	0.000794126
	Hmox1	4.48095e-07	0.353167	1.42357	0.372	0.922	0.00089619
	Isl2	7.91894e-07	0.259513	1.2963	0.359	0.55	0.00158379
	Ank2	1.34803e-06	0.324674	1.38358	0.731	0.866	0.00269607
	Slc24a2	1.73024e-06	0.263623	1.30164	0.38	0.577	0.00346049
	Tm4sf1	1.79006e-06	0.314547	1.36964	0.12	0.448	0.00358012
	Scn9a	2.30466e-06	0.341916	1.40764	0.65	0.766	0.00460931
	Dgkz	2.5521e-06	0.416778	1.51707	0.684	0.843	0.0051042
	Pmp22	1.30505e-05	0.40443	1.49845	0.735	0.854	0.0261011
	Fxyd7	2.02941e-05	-0.290479	0.747905	0.085	0.438	0.0405881
	Osbpl3	2.08783e-05	0.379935	1.46219	0.585	0.749	0.0417566
				1
8	Cytip	8.97539e-199	0.259763	1.29662	0.069	0.965	1.79508e-195
	Cxcl5	7.18803e-197	0.352292	1.42232	0.085	0.985	1.43761e-193
	Thbs4	9.9948e-188	0.300548	1.3506	0.104	1	1.99896e-184
	Ptgs2	2.89894e-185	0.298662	1.34805	0.056	0.933	5.79787e-182
	Tfpi2	1.43018e-175	0.293984	1.34176	0.078	0.95	2.86036e-172
	Ms4a7	3.85565e-172	0.256495	1.29239	0.077	0.944	7.71129e-169
	Inhba	8.02491e-167	0.399971	1.49178	0.118	0.994	1.60498e-163
	Plek	9.74577e-159	0.287749	1.33342	0.117	0.981	1.94915e-155
	Myoc	4.65513e-155	0.336856	1.40054	0.097	0.95	9.31026e-152
	C1qc	9.05243e-152	0.351763	1.42157	0.109	0.961	1.81049e-148
	Cd52	4.08219e-150	0.38624	1.47144	0.127	0.983	8.16439e-147
	Cxcl16	3.09969e-141	0.285647	1.33062	0.139	0.987	6.19937e-138
	C1qb	1.28311e-132	0.448366	1.56575	0.149	0.987	2.56621e-129
	Tyrobp	1.01889e-131	0.379966	1.46223	0.153	0.991	2.03778e-128
	Laptm5	4.95173e-129	0.319396	1.3763	0.112	0.933	9.90346e-126
	Cxcl1	2.05722e-127	0.560974	1.75238	0.16	0.994	4.11444e-124
	Ccr7	4.12629e-125	0.396763	1.487	0.066	0.862	8.25259e-122
	C1qa	7.18474e-125	0.508565	1.6629	0.167	1	1.43695e-121
	Thbs2	1.16855e-124	0.256303	1.29214	0.143	0.965	2.3371e-121
	Anxa1	1.47745e-123	0.266693	1.30564	0.169	0.996	2.9549e-120
	Gfpt2	5.21869e-123	0.3568	1.42875	0.142	0.963	1.04374e-119
	Cd83	2.26703e-120	0.323718	1.38226	0.11	0.918	4.53405e-117
	Pf4	2.58091e-117	0.332584	1.39457	0.068	0.864	5.16182e-114
	Ctss	1.32995e-116	0.623799	1.866	0.177	1	2.65991e-113
	Fcer1g	3.43404e-116	0.541482	1.71855	0.176	0.998	6.86808e-113
	Mmp2	1.16347e-112	0.384685	1.46915	0.182	1	2.32694e-109
	Tnfaip2	8.56544e-112	0.266761	1.30573	0.119	0.916	1.71309e-108
	Ly6e	4.95687e-111	0.351302	1.42092	0.178	0.991	9.91373e-108
	Il6	1.26045e-108	0.332703	1.39473	0.134	0.929	2.52089e-105
	Lyz2	7.50501e-101	0.549768	1.73285	0.186	0.983	1.501e-97
	Il33	5.00937e-99	0.57594	1.7788	0.201	1	1.00187e-95
	Cd53	1.14649e-97	0.339053	1.40362	0.107	0.879	2.29298e-94
	Gpc3	1.4846e-95	0.507534	1.66119	0.2	0.991	2.9692e-92
	Txnip	4.94348e-87	0.341054	1.40643	0.191	0.959	9.88696e-84
	Sema3g	1.18805e-83	0.270005	1.30997	0.183	0.942	2.37609e-80
	Tgfbi	1.38831e-78	0.478533	1.61371	0.231	1	2.77661e-75
	Il1b	1.66107e-78	1.02387	2.78396	0.228	0.998	3.32213e-75
	Col8a1	2.80924e-78	0.296708	1.34542	0.223	0.983	5.61849e-75
	Cxcl2	2.87867e-75	0.768786	2.15715	0.229	0.987	5.75734e-72
	Slc6a6	3.53344e-74	0.282733	1.32675	0.191	0.933	7.06689e-71
	Col15a1	1.72053e-71	0.38456	1.46897	0.243	0.991	3.44106e-68
	Gem	3.85845e-70	0.288027	1.33379	0.192	0.922	7.7169e-67
	Ccl4	7.88171e-70	0.370157	1.44796	0.05	0.769	1.57634e-66
	Ccl11	4.65262e-68	0.726376	2.06757	0.238	0.985	9.30524e-65
	Ccnd2	3.03864e-65	0.356319	1.42806	0.22	0.948	6.07728e-62
	Aebp1	2.63744e-60	0.464304	1.59091	0.259	0.991	5.27487e-57
	Igfbp7	3.97331e-60	0.470257	1.6004	0.266	0.996	7.94662e-57
	Srgn	1.30698e-56	0.442353	1.55637	0.268	0.994	2.61396e-53
	Adamts4	1.30237e-55	0.390636	1.47792	0.274	0.978	2.60475e-52
	Thbs1	1.00955e-54	0.818348	2.26675	0.274	1	2.01911e-51
	Hbb-bt	2.05995e-47	1.09745	2.9965	0.096	0.335	4.1199e-44
	Nr4a2	4.14369e-45	0.291812	1.33885	0.128	0.793	8.28739e-42
	Ugdh	2.11891e-44	0.346524	1.41414	0.298	0.985	4.23782e-41
	Nfkbiz	5.38415e-43	0.339102	1.40369	0.221	0.886	1.07683e-39
	Tnfaip6	1.25475e-41	0.363173	1.43788	0.294	0.963	2.50951e-38
	Ptx3	2.90428e-41	0.539751	1.71558	0.314	0.994	5.80856e-38
	Timp1	3.41433e-41	0.300784	1.35092	0.309	0.976	6.82866e-38
	Klf4	3.77442e-41	0.284691	1.32935	0.281	0.935	7.54885e-38
	Tgif1	1.59993e-40	0.272706	1.31351	0.232	0.888	3.19986e-37
	Ccl7	3.00957e-40	0.722011	2.05857	0.204	0.862	6.01914e-37
	Pim1	9.09947e-39	0.308635	1.36157	0.217	0.868	1.81989e-35
	Cd14	1.70255e-38	0.481447	1.61841	0.249	0.898	3.40509e-35
	Fgl2	2.21065e-38	0.459687	1.58358	0.29	0.952	4.42129e-35
	Akap13	2.09835e-37	0.31219	1.36641	0.283	0.942	4.19671e-34
	Col6a3	3.41991e-35	0.347683	1.41578	0.206	0.849	6.83982e-32
	Itm2a	6.9864e-34	0.407093	1.50244	0.318	0.976	1.39728e-30
	Ptrf	4.1042e-33	0.353667	1.42428	0.299	0.948	8.20839e-30
	Col1a1	1.00205e-32	0.42531	1.53006	0.342	1	2.00411e-29
	Lgals3	2.13098e-32	0.263546	1.30154	0.329	0.965	4.26197e-29
	Col14a1	3.97843e-30	0.265395	1.30395	0.171	0.79	7.95687e-27
	Scn7a	3.10401e-28	0.2751	1.31666	0.281	0.875	6.20801e-25
	Rel	4.98969e-28	0.32803	1.38823	0.283	0.901	9.97938e-25
	Emp1	6.91251e-28	0.337588	1.40156	0.358	0.998	1.3825e-24
	Hba-a2	9.30943e-28	1.25215	3.49784	0.096	0.387	1.86189e-24
	Ifi27l2a	9.33573e-25	0.44956	1.56762	0.391	0.991	1.86715e-21
	Trf	2.15869e-22	0.618645	1.85641	0.372	1	4.31737e-19
	Marcksl1	4.07131e-21	0.30699	1.35933	0.357	0.95	8.14263e-18
	C4b	6.66097e-21	0.30468	1.35619	0.402	0.998	1.33219e-17
	Col3a1	1.369e-20	0.505759	1.65824	0.388	1	2.73799e-17
	Fn1	2.52628e-20	0.624779	1.86783	0.379	1	5.05257e-17
	Hbegf	1.50283e-19	0.39632	1.48635	0.401	0.991	3.00566e-16
	Osmr	1.77488e-18	0.277065	1.31925	0.236	0.806	3.54976e-15
	Nfkb1	2.01433e-18	0.250475	1.28464	0.378	0.965	4.02867e-15
	Ier5	2.56653e-18	0.456074	1.57787	0.335	0.916	5.13306e-15
	Plekhf1	2.80328e-16	0.267694	1.30695	0.265	0.486	5.60657e-13
	Gng11	7.83761e-16	0.269111	1.3088	0.328	0.879	1.56752e-12
	Ccl2	9.23222e-16	0.655009	1.92516	0.37	0.931	1.84644e-12
	Fosl2	1.31021e-15	0.255382	1.29095	0.402	0.963	2.62043e-12
	Col4a1	1.48119e-15	0.294252	1.34212	0.391	0.959	2.96237e-12
	Cdkn1a	2.03184e-15	0.364327	1.43954	0.349	0.907	4.06367e-12
	mt-Nd3	4.44667e-15	0.490776	1.63358	0.874	0.952	8.89333e-12
	Zfp36l2	4.60342e-15	0.254372	1.28965	0.328	0.877	9.20684e-12
	Axl	1.02278e-14	0.340718	1.40596	0.366	0.935	2.04555e-11
	Kdm6b	1.87457e-13	0.278766	1.3215	0.299	0.84	3.74913e-10
	Ednrb	2.64704e-13	0.485423	1.62486	0.761	0.816	5.29407e-10
	Mgp	3.21938e-13	0.418063	1.51902	0.429	1	6.43875e-10
	F3	4.18747e-13	0.299912	1.34974	0.336	0.873	8.37495e-10
	Fosb	6.5778e-13	0.404193	1.49809	0.434	0.955	1.31556e-09
	Gatm	6.5757e-12	0.521009	1.68373	0.85	0.937	1.31514e-08
	Rhob	2.7341e-11	0.251758	1.28628	0.265	0.784	5.4682e-08
	H2-Eb1	2.82798e-11	1.29062	3.63502	0.41	1	5.65595e-08
	Lrp1	3.90803e-11	0.268787	1.30838	0.354	0.881	7.81606e-08
	Pde12	1.5946e-10	0.319942	1.37705	0.303	0.814	3.18921e-07
	Btg2	3.95104e-10	0.29329	1.34083	0.265	0.775	7.90208e-07
	Bgn	6.0097e-10	0.451436	1.57057	0.432	0.991	1.20194e-06
	Lpar1	1.90753e-09	0.341786	1.40746	0.712	0.786	3.81506e-06
	Mt1	2.51838e-09	0.361944	1.43612	0.943	0.978	5.03676e-06
	Cp	3.40096e-09	0.319045	1.37581	0.432	0.942	6.80193e-06
	Calcb	1.62467e-08	-0.280545	0.755372	0.052	0.445	3.24933e-05
	Kctd12	1.85151e-08	0.314636	1.36976	0.165	0.689	3.70302e-05
	Hspa5	2.23153e-08	0.404503	1.49856	0.836	0.989	4.46306e-05
	Sat1	3.30277e-08	0.329754	1.39063	0.797	0.886	6.60553e-05
	Plk2	6.77983e-08	0.273969	1.31517	0.287	0.778	0.000135597
	Serpinh1	2.56655e-07	0.364125	1.43925	0.5	1	0.000513311
	Apod	8.89169e-07	0.52399	1.68875	0.962	1	0.00177834
	Phlda1	1.33768e-06	0.310943	1.36471	0.828	0.911	0.00267536
	Hbb-bs	2.02727e-06	2.05374	7.79704	0.303	0.795	0.00405453
	Sparcl1	2.26169e-06	0.276812	1.31892	0.783	0.92	0.00452338
	Bcan	2.28213e-06	0.41015	1.50704	0.653	0.836	0.00456425
	Dcn	2.69966e-06	0.987339	2.68408	0.718	1	0.00539932
	mt-Nd1	2.76631e-06	0.281585	1.32523	0.981	1	0.00553261
	Klf2	3.81499e-06	0.266031	1.30477	0.112	0.631	0.00762997
	Tcf7l2	7.44598e-06	0.290298	1.33683	0.273	0.572	0.014892
	Ptma	8.38965e-06	0.285856	1.3309	0.845	0.972	0.0167793
	Lcp1	9.46623e-06	0.25527	1.29081	0.131	0.641	0.0189325
	Tcf4	1.16242e-05	0.342903	1.40903	0.303	0.782	0.0232485
	Ntrk2	2.48194e-05	0.315288	1.37065	0.69	0.851	0.0496388
				1
9	Cd2	0	-0.311251	0.73253	0.006	0.872	0
	Tpsb2	5.42011e-199	0.278654	1.32135	0.025	0.884	1.08402e-195
	Blk	1.96081e-187	-0.39038	0.6768	0.002	0.674	3.92161e-184
	Cd79b	3.88897e-132	-0.743316	0.475535	0.009	0.756	7.77793e-129
	Vpreb3	1.54257e-123	-0.501943	0.605353	0.002	0.256	3.08514e-120
	Slpi	1.07642e-122	0.299909	1.34974	0.007	0.267	2.15284e-119
	Tmem108	2.28262e-119	-0.263861	0.76808	0.004	0.721	4.56523e-116
	Ackr1	4.65848e-105	-0.259262	0.771621	0.034	0.221	9.31697e-102
	Ccl4	2.73537e-81	-0.731976	0.480957	0.059	0.837	5.47074e-78
	Cpne6	4.10056e-78	-0.289693	0.748493	0.031	0.267	8.20113e-75
	Lrmp	1.57715e-75	-0.448866	0.638352	0.037	0.756	3.1543e-72
	Fyb	2.80895e-75	-0.348141	0.706	0.069	0.849	5.61791e-72
	Gfpt2	3.58667e-75	0.25955	1.29635	0.134	1	7.17335e-72
	Resp18	9.74026e-75	-0.270506	0.762993	0.028	0.279	1.94805e-71
	Cd79a	4.45296e-70	-0.384074	0.681081	0.009	0.686	8.90592e-67
	Jchain	1.51664e-61	0.865611	2.37646	0.028	0.302	3.03328e-58
	Postn	5.80648e-58	0.298119	1.34732	0.125	0.93	1.1613e-54
	Chl1	3.98453e-54	0.26395	1.30206	0.113	0.233	7.96906e-51
	Pax5	8.72659e-52	-0.446173	0.640073	0.001	0.558	1.74532e-48
	Ccl7	1.50516e-51	0.274605	1.31601	0.156	0.965	3.01032e-48
	Col5a2	8.21708e-51	0.277249	1.31949	0.132	0.919	1.64342e-47
	Fcrla	6.42189e-49	-0.396982	0.672346	0.017	0.674	1.28438e-45
	Hspa1b	7.17135e-49	0.398199	1.48914	0.106	0.86	1.43427e-45
	Cd69	7.96817e-48	-0.497135	0.608271	0.068	0.779	1.59363e-44
	Tmem45b	1.609e-47	-0.335025	0.71532	0.049	0.302	3.218e-44
	Lrrc32	2.63576e-45	0.274779	1.31624	0.167	0.965	5.27151e-42
	Cxcl2	8.49057e-45	0.402401	1.49541	0.187	1	1.69811e-41
	Aldoc	7.07381e-44	-0.251914	0.777312	0.072	0.291	1.41476e-40
	Cd93	1.42184e-43	-0.305204	0.736973	0.055	0.744	2.84368e-40
	Ccl5	4.01777e-42	0.791893	2.20757	0.152	0.919	8.03554e-39
	Rnf213	3.70356e-40	0.278304	1.32089	0.18	0.965	7.40711e-37
	Rhoh	3.37047e-37	-0.619891	0.538003	0.02	0.651	6.74095e-34
	Clec10a	3.46314e-37	0.40666	1.50179	0.206	1	6.92627e-34
	Hspa1a	1.33461e-36	0.445247	1.56088	0.126	0.849	2.66922e-33
	Ccl17	5.53836e-35	0.56995	1.76818	0.221	1	1.10767e-31
	Cldn1	2.29156e-34	0.275046	1.31659	0.197	0.965	4.58312e-31
	Grasp	5.3929e-32	0.265237	1.30374	0.218	0.988	1.07858e-28
	Hba-a2	7.12884e-32	-0.635824	0.529499	0.029	0.36	1.42577e-28
	Ccl11	2.75334e-31	0.366681	1.44294	0.197	0.953	5.50668e-28
	Il33	7.79018e-30	0.318404	1.37493	0.202	0.953	1.55804e-26
	Bgn	8.19391e-29	0.418433	1.51958	0.232	1	1.63878e-25
	Txnip	6.16603e-28	-0.279025	0.756521	0.248	0.965	1.23321e-24
	Ptprcap	9.26142e-28	-0.558984	0.57179	0.016	0.628	1.85228e-24
	Nlrp3	2.2482e-27	0.286844	1.33222	0.186	0.907	4.49639e-24
	Axl	5.82433e-27	0.284899	1.32963	0.22	0.965	1.16487e-23
	Slamf6	5.94305e-27	-0.292897	0.746099	0.01	0.616	1.18861e-23
	Col3a1	1.22019e-26	0.51006	1.66539	0.24	1	2.44038e-23
	Ccnd1	1.40248e-25	0.345175	1.41224	0.248	1	2.80496e-22
	Ly6d	1.61072e-25	-0.652196	0.5209	0.012	0.616	3.22144e-22
	Rrad	1.94489e-24	0.283095	1.32723	0.253	1	3.88977e-21
	Dusp2	1.15007e-23	-0.292658	0.746277	0.29	1	2.30014e-20
	A530064D06Rik	7.15309e-20	0.285422	1.33032	0.154	0.814	1.43062e-16
	Ccl3	9.15093e-19	-0.492936	0.61083	0.022	0.616	1.83019e-15
	Ifitm1	1.08243e-18	0.266882	1.30589	0.244	0.93	2.16486e-15
	Isg15	5.98784e-18	0.600943	1.82384	0.269	0.977	1.19757e-14
	Col1a1	1.17894e-17	0.487048	1.62751	0.267	0.977	2.35788e-14
	Procr	2.59695e-17	0.314571	1.36967	0.184	0.837	5.19389e-14
	Retnla	1.11898e-15	0.327952	1.38812	0.015	0.419	2.23796e-12
	Cd274	1.43461e-15	0.264465	1.30273	0.303	1	2.86923e-12
	Serpinb6b	2.63446e-15	0.478335	1.61339	0.295	0.988	5.26891e-12
	Mir155hg	2.26158e-14	0.342118	1.40793	0.267	0.93	4.52316e-11
	Ebi3	2.73492e-14	0.294504	1.34246	0.308	1	5.46985e-11
	Hbb-bt	8.90724e-14	-0.515273	0.597338	0.025	0.419	1.78145e-10
	Fxyd1	2.4971e-13	0.291516	1.33846	0.153	0.767	4.99419e-10
	Tnfaip3	2.60359e-13	0.337889	1.40199	0.32	1	5.20717e-10
	Cryab	4.06994e-13	0.432709	1.54143	0.28	0.419	8.13988e-10
	Col1a2	1.42173e-12	0.48949	1.63148	0.306	0.988	2.84346e-09
	Cfp	2.64308e-12	0.315276	1.37064	0.331	1	5.28616e-09
	Scn7a	4.99039e-12	0.322194	1.38015	0.229	0.419	9.98077e-09
	Itga5	6.91754e-12	0.277486	1.31981	0.315	0.977	1.38351e-08
	Klrb1b	1.71792e-11	0.293532	1.34116	0.333	1	3.43584e-08
	Gcnt2	1.92387e-11	0.54249	1.72028	0.391	0.477	3.84773e-08
	Serpine2	3.63401e-11	0.305412	1.35718	0.206	0.814	7.26801e-08
	Wfdc17	4.9098e-11	0.298504	1.34784	0.169	0.767	9.81959e-08
	Timp1	1.42028e-10	0.292806	1.34018	0.141	0.733	2.84055e-07
	Mgl2	1.48851e-10	0.388725	1.4751	0.283	0.895	2.97701e-07
	Hilpda	1.56104e-10	0.321854	1.37968	0.112	0.698	3.12208e-07
	Il4i1	1.97578e-10	0.354429	1.42537	0.346	1	3.95157e-07
	Slc7a11	2.02649e-10	0.686555	1.98686	0.27	0.895	4.05297e-07
	Apod	2.38179e-10	0.501844	1.65176	0.973	1	4.76358e-07
	Il2ra	5.29183e-10	0.451715	1.571	0.321	0.965	1.05837e-06
	Mzb1	7.44143e-10	-0.291509	0.747135	0.011	0.57	1.48829e-06
	Anxa1	1.07237e-09	0.317396	1.37355	0.209	0.442	2.14475e-06
	Itgb2	2.35261e-09	0.33847	1.4028	0.302	0.93	4.70522e-06
	Nupr1	5.62993e-09	0.290196	1.33669	0.173	0.756	1.12599e-05
	Ms4a1	7.33372e-09	-0.560904	0.570693	0.005	0.558	1.46674e-05
	Cited2	1.09116e-08	-0.299139	0.741457	0.068	0.628	2.18232e-05
	Sla	2.281e-08	0.344362	1.41109	0.357	1	4.56199e-05
	Gm26917	3.75335e-08	-0.455965	0.633836	0.22	0.791	7.50671e-05
	Kit	6.21987e-08	0.250857	1.28513	0.357	0.965	0.000124397
	Gngt2	9.35875e-08	0.361331	1.43524	0.369	1	0.000187175
	Tgm2	1.70822e-07	0.322692	1.38084	0.165	0.733	0.000341644
	Igfbp7	1.83354e-07	0.361464	1.43543	0.188	0.756	0.000366707
	Vim	2.11944e-07	0.768349	2.1562	0.828	0.895	0.000423887
	Traf1	3.6933e-07	0.495717	1.64168	0.847	1	0.000738661
	Ebf1	4.43235e-07	-0.962543	0.38192	0.159	0.674	0.000886469
	Cxcl1	5.16445e-07	0.263998	1.30213	0.128	0.686	0.00103289
	Btg2	6.42169e-07	-0.42855	0.651453	0.488	1	0.00128434
	Stat4	7.41543e-07	0.324164	1.38287	0.374	0.977	0.00148309
	Jun	8.45976e-07	0.270449	1.31055	0.34	0.5	0.00169195
	Fxyd2	1.62231e-06	0.980685	2.66628	0.575	0.802	0.00324462
	Polr2l	1.97141e-06	0.472528	1.60404	0.282	0.512	0.00394283
	Sparc	2.00008e-06	0.696341	2.0064	0.489	0.605	0.00400016
	Fn1	3.36242e-06	0.463205	1.58916	0.368	0.977	0.00672484
	Ptafr	5.40687e-06	0.317912	1.37426	0.392	0.988	0.0108137
	Swap70	9.97362e-06	0.292508	1.33978	0.403	0.977	0.0199472
	Lilrb4a	1.18269e-05	0.33593	1.39924	0.342	0.919	0.0236539
	Calca	1.24451e-05	0.892298	2.44073	0.597	0.86	0.0248901
	Ucp2	1.76211e-05	-0.461	0.630652	0.534	0.988	0.0352422
				1
10	Cxcl13	9.43038e-200	0.556772	1.74503	0.03	0.98	1.88608e-196
	Osm	1.27284e-196	0.400038	1.49188	0.046	0.99	2.54569e-193
	Itgb2	9.45825e-196	0.282342	1.32623	0.046	0.994	1.89165e-192
	Lmnb1	6.5802e-193	0.301372	1.35171	0.055	1	1.31604e-189
	Cd300a	4.89276e-191	0.277366	1.31965	0.052	0.994	9.78552e-188
	Btc	1.3619e-190	0.25902	1.29566	0.057	0.998	2.7238e-187
	Gpr183	7.71088e-190	0.293508	1.34112	0.046	0.987	1.54218e-186
	Oasl1	1.19912e-188	0.431555	1.53965	0.054	0.993	2.39823e-185
	Swap70	1.91901e-187	0.260187	1.29717	0.061	0.999	3.83802e-184
	Pld4	2.22315e-187	0.309668	1.36297	0.061	0.999	4.44629e-184
	Clec12a	1.25157e-186	0.29129	1.33815	0.048	0.985	2.50313e-183
	Mmp19	7.20389e-186	0.423052	1.52661	0.061	0.996	1.44078e-182
	Ccl9	2.70104e-185	0.31373	1.36852	0.05	0.977	5.40208e-182
	Clec4a3	2.99295e-185	0.344137	1.41077	0.048	0.979	5.9859e-182
	Dusp2	4.21445e-185	0.2715	1.31193	0.05	0.985	8.4289e-182
	Irg1	1.02681e-184	0.272475	1.31321	0.023	0.956	2.05363e-181
	Ncf1	6.42678e-183	0.254014	1.28919	0.054	0.986	1.28536e-179
	Glipr1	4.00439e-178	0.353919	1.42464	0.064	0.982	8.00878e-175
	Slc16a3	4.43925e-177	0.352514	1.42264	0.064	0.99	8.87849e-174
	Stab1	6.11126e-177	0.341058	1.40643	0.055	0.96	1.22225e-173
	AF251705	8.28165e-177	0.284429	1.329	0.048	0.972	1.65633e-173
	Lpxn	1.93384e-176	0.399275	1.49074	0.059	0.967	3.86767e-173
	Ms4a6c	2.92625e-176	0.43367	1.54291	0.071	0.996	5.85251e-173
	Hk2	8.71178e-176	0.336339	1.39981	0.07	0.994	1.74236e-172
	H2-Q4	1.40713e-175	0.270654	1.31082	0.07	0.993	2.81426e-172
	Slc7a11	2.46875e-175	0.602183	1.8261	0.068	0.991	4.93749e-172
	Rac2	1.83257e-174	0.419266	1.52085	0.077	1	3.66514e-171
	St8sia4	3.1282e-172	0.260269	1.29728	0.079	0.999	6.25639e-169
	Slamf7	3.3737e-172	0.398299	1.48929	0.079	0.999	6.7474e-169
	Slfn2	2.20926e-171	0.352336	1.42239	0.075	0.994	4.41853e-168
	Serpine1	9.41208e-171	0.330558	1.39174	0.08	0.999	1.88242e-167
	Blnk	1.06155e-170	0.310566	1.3642	0.052	0.934	2.1231e-167
	Entpd1	1.37316e-170	0.372834	1.45184	0.061	0.977	2.74632e-167
	Trem2	3.50174e-170	0.306578	1.35877	0.052	0.939	7.00349e-167
	Ccl8	1.37551e-168	0.499111	1.64726	0.055	0.935	2.75102e-165
	Trim30a	1.55158e-168	0.379478	1.46152	0.084	1	3.10316e-165
	Syk	1.73579e-168	0.433944	1.54333	0.082	0.998	3.47158e-165
	Cxcl14	4.46366e-168	0.279844	1.32292	0.048	0.961	8.92732e-165
	Plac8	4.29491e-167	0.344711	1.41158	0.046	0.958	8.58981e-164
	Tnip3	4.5142e-167	0.319061	1.37584	0.086	1	9.02841e-164
	Ahr	1.13851e-166	0.357914	1.43034	0.073	0.986	2.27701e-163
	AW112010	3.85032e-166	0.277938	1.3204	0.045	0.955	7.70065e-163
	Itgam	1.29258e-165	0.484038	1.62261	0.088	1	2.58516e-162
	Plbd1	1.29258e-165	0.466454	1.59433	0.088	1	2.58516e-162
	H2-T23	1.95112e-165	0.350939	1.4204	0.079	0.99	3.90224e-162
	Stk17b	3.73763e-164	0.363034	1.43768	0.088	0.998	7.47527e-161
	Ifi30	6.78594e-164	0.251802	1.28634	0.077	0.986	1.35719e-160
	Ccr1	6.66244e-163	0.374401	1.45412	0.064	0.968	1.33249e-159
	Ccr2	7.51602e-163	0.49852	1.64628	0.073	0.98	1.5032e-159
	Clec4a1	1.01032e-162	0.520183	1.68234	0.091	1	2.02063e-159
	H2-DMb1	9.3995e-162	0.461649	1.58669	0.082	0.989	1.8799e-158
	Pou2f2	2.7408e-161	0.368455	1.4455	0.091	0.998	5.4816e-158
	Cd68	1.58425e-159	0.345276	1.41238	0.057	0.959	3.1685e-156
	Lrrfip1	2.17486e-159	0.301886	1.35241	0.077	0.979	4.34972e-156
	Rab7b	1.95976e-158	0.545907	1.72617	0.096	1	3.91953e-155
	Tnfaip3	2.22299e-158	0.493536	1.6381	0.091	0.994	4.44599e-155
	Alox5ap	2.72805e-158	0.459168	1.58276	0.089	0.992	5.45609e-155
	Nr4a1	6.54579e-158	0.347303	1.41525	0.096	0.999	1.30916e-154
	Pid1	5.59836e-157	0.557674	1.7466	0.095	0.996	1.11967e-153
	Vsir	2.02315e-156	0.532598	1.70335	0.079	0.977	4.04631e-153
	Arl5c	3.20513e-156	0.549253	1.73196	0.093	0.993	6.41026e-153
	Bcl2a1d	1.2776e-155	0.361752	1.43584	0.1	1	2.55521e-152
	Tlr2	1.29015e-155	0.669449	1.95316	0.1	1	2.58031e-152
	H2-Q6	1.30283e-155	0.460989	1.58564	0.1	1	2.60565e-152
	Cxcl3	2.58492e-155	1.00927	2.7436	0.088	0.969	5.16983e-152
	Thbd	4.97678e-154	0.287361	1.33291	0.062	0.957	9.95356e-151
	Sp100	1.22487e-153	0.35983	1.43309	0.068	0.962	2.44973e-150
	Ncf2	1.77283e-153	0.515801	1.67498	0.098	0.995	3.54565e-150
	Hcls1	8.05288e-153	0.447849	1.56494	0.104	1	1.61058e-149
	Man1a	9.15758e-153	0.519793	1.68168	0.098	0.994	1.83152e-149
	Lpar6	9.31852e-153	0.389748	1.47661	0.066	0.959	1.8637e-149
	Irf8	2.65621e-152	0.358167	1.4307	0.07	0.962	5.31243e-149
	Clec4e	6.22967e-152	0.491966	1.63553	0.048	0.939	1.24593e-148
	Fcgr1	1.33971e-151	0.489154	1.63094	0.08	0.938	2.67942e-148
	Ctsh	1.55159e-151	0.400144	1.49204	0.105	1	3.10317e-148
	Notch1	4.74041e-149	0.426704	1.5322	0.075	0.963	9.48082e-146
	Ptafr	9.50306e-149	0.536198	1.70949	0.109	1	1.90061e-145
	Bcl2l11	9.84169e-149	0.542776	1.72078	0.109	1	1.96834e-145
	S100a4	3.63634e-147	0.296067	1.34456	0.104	0.991	7.27268e-144
	Fcrls	1.48414e-146	0.278963	1.32176	0.036	0.84	2.96828e-143
	Postn	5.70513e-146	0.318034	1.37442	0.112	1	1.14103e-142
	Ets1	7.12024e-146	0.251928	1.2865	0.054	0.936	1.42405e-142
	Btg2	1.41529e-145	0.284466	1.32905	0.111	0.997	2.83058e-142
	Txnip	2.61427e-145	0.530148	1.69918	0.111	0.997	5.22853e-142
	Mafb	1.27756e-144	0.753777	2.12501	0.111	0.996	2.55512e-141
	Gm26917	3.65756e-144	0.284804	1.3295	0.086	0.967	7.31512e-141
	Flna	6.13937e-144	0.315419	1.37083	0.084	0.965	1.22787e-140
	Samhd1	2.65759e-143	0.379235	1.46117	0.086	0.966	5.31518e-140
	Tob2	1.11403e-142	0.631238	1.87994	0.116	0.999	2.22806e-139
	Aif1	2.4958e-141	0.353007	1.42334	0.059	0.935	4.9916e-138
	Bach1	1.15091e-140	0.438369	1.55018	0.118	0.998	2.30183e-137
	Procr	4.77856e-140	0.609276	1.8391	0.12	0.999	9.55711e-137
	Ms4a7	1.20642e-138	0.675015	1.96406	0.12	0.997	2.41284e-135
	Rnf213	3.75189e-138	0.282188	1.32603	0.055	0.927	7.50378e-135
	Cd86	6.31669e-138	0.52899	1.69722	0.123	1	1.26334e-134
	Fxyd5	6.74776e-138	0.354903	1.42604	0.121	0.997	1.34955e-134
	Lrp1	1.75801e-137	0.298198	1.34743	0.079	0.949	3.51602e-134
	Tgm2	1.20812e-136	0.657744	1.93043	0.125	1	2.41625e-133
	H2-Q7	1.26461e-136	0.40032	1.4923	0.125	1	2.52922e-133
	N4bp1	4.87334e-134	0.330911	1.39224	0.091	0.958	9.74669e-131
	Gdf15	4.8652e-132	0.268575	1.3081	0.039	0.902	9.7304e-129
	Aebp1	1.10598e-131	0.329356	1.39007	0.13	0.998	2.21196e-128
	Kdm6b	1.11108e-131	0.428824	1.53545	0.114	0.979	2.22216e-128
	Nfkbiz	1.70316e-131	0.519949	1.68194	0.132	1	3.40633e-128
	Tnfaip2	1.92501e-131	0.567405	1.76368	0.132	1	3.85001e-128
	Clec2d	4.03378e-129	0.364117	1.43924	0.132	0.996	8.06756e-126
	Nr4a3	5.67393e-129	0.548703	1.73101	0.136	1	1.13479e-125
	C3ar1	2.77057e-128	0.676724	1.96742	0.136	0.999	5.54114e-125
	Dab2	2.82783e-128	0.743395	2.10306	0.134	0.997	5.65566e-125
	Cp	4.69535e-128	0.282606	1.32658	0.138	1	9.39069e-125
	Foxp1	5.42101e-128	0.437918	1.54948	0.118	0.977	1.0842e-124
	Mrc1	1.19047e-127	0.802604	2.23134	0.134	0.996	2.38095e-124
	Ets2	3.39801e-127	0.70182	2.01742	0.125	0.985	6.79601e-124
	Lilr4b	2.3364e-126	0.713288	2.04069	0.139	1	4.67279e-123
	Fcgr2b	9.4175e-126	0.665015	1.94452	0.139	0.999	1.8835e-122
	Ccl5	2.47581e-125	0.466316	1.59411	0.046	0.899	4.95161e-122
	Clec4d	2.43468e-124	0.334912	1.39782	0.055	0.906	4.86937e-121
	Zfp36l2	5.10527e-124	0.474372	1.607	0.118	0.971	1.02105e-120
	Stap1	5.73379e-124	0.622982	1.86448	0.143	1	1.14676e-120
	Bcl2a1b	7.66005e-124	0.488637	1.63009	0.143	1	1.53201e-120
	Adam8	1.40246e-123	0.538886	1.7141	0.107	0.959	2.80491e-120
	Ccl7	2.44523e-123	0.536612	1.7102	0.145	1	4.89047e-120
	Rassf4	2.63541e-122	0.547244	1.72848	0.141	0.995	5.27081e-119
	Ifngr1	2.74969e-122	0.545062	1.72471	0.13	0.982	5.49938e-119
	Bst2	5.24422e-122	0.485469	1.62494	0.134	0.986	1.04884e-118
	Nlrp3	5.27628e-122	0.752973	2.1233	0.145	0.999	1.05526e-118
	Pde4b	1.24517e-121	0.4636	1.58979	0.146	1	2.49034e-118
	Hspa1b	1.53782e-121	0.765196	2.14942	0.136	0.987	3.07564e-118
	Il1rn	2.06245e-121	1.11511	3.04991	0.145	0.998	4.12491e-118
	Fcgr3	3.55833e-121	0.716984	2.04825	0.138	0.983	7.11666e-118
	Cxcl1	1.35492e-120	0.521785	1.68503	0.148	0.999	2.70984e-117
	Spic	1.83832e-120	0.286516	1.33178	0.034	0.775	3.67664e-117
	Rgs1	3.68889e-120	0.71807	2.05047	0.148	1	7.37778e-117
	Pdlim4	8.13268e-120	0.34753	1.41557	0.075	0.918	1.62654e-116
	Itih5	5.7152e-119	0.256982	1.29302	0.079	0.921	1.14304e-115
	Map2k3	5.7757e-119	0.381245	1.46411	0.129	0.974	1.15514e-115
	Kcnq1ot1	1.21685e-118	0.415982	1.51586	0.091	0.933	2.43371e-115
	Lyn	2.15415e-118	0.78812	2.19926	0.148	0.997	4.30829e-115
	Hmgb2	2.74446e-118	0.26489	1.30329	0.071	0.912	5.48891e-115
	Bgn	3.90244e-118	0.294759	1.3428	0.152	0.999	7.80487e-115
	Spi1	2.6792e-117	0.667993	1.95032	0.143	0.989	5.3584e-114
	Itm2a	3.90016e-117	0.31163	1.36565	0.154	1	7.80032e-114
	F11r	1.02651e-116	0.626717	1.87146	0.15	0.996	2.05302e-113
	Klf3	1.45455e-115	0.319714	1.37673	0.077	0.913	2.90909e-112
	Cited2	9.07377e-115	0.439736	1.5523	0.075	0.91	1.81475e-111
	Ptprc	3.14627e-114	0.674855	1.96375	0.157	1	6.29254e-111
	Sgk1	3.68586e-114	0.496071	1.64226	0.157	0.999	7.37172e-111
	Iqgap1	1.1908e-113	0.385058	1.4697	0.159	1	2.3816e-110
	Cyba	1.35695e-113	0.668665	1.95163	0.157	0.999	2.71391e-110
	Cybb	5.40947e-113	0.724136	2.06295	0.157	0.998	1.08189e-109
	Tgif1	5.80555e-112	0.602909	1.82743	0.155	0.994	1.16111e-108
	Col14a1	7.60845e-110	0.405171	1.49956	0.077	0.904	1.52169e-106
	Rab20	7.64739e-110	0.333041	1.3952	0.059	0.886	1.52948e-106
	Igfbp4	2.15843e-109	0.322503	1.38058	0.164	0.998	4.31686e-106
	Syngr2	3.58348e-109	0.508297	1.66246	0.162	0.997	7.16696e-106
	Cd93	6.01734e-109	0.385569	1.47045	0.068	0.894	1.20347e-105
	Icam1	7.61339e-109	0.253716	1.28881	0.055	0.881	1.52268e-105
	Itgb8	1.00032e-108	0.434259	1.54382	0.161	0.993	2.00065e-105
	Rgs2	1.37645e-108	0.435904	1.54636	0.089	0.914	2.7529e-105
	C4b	1.68028e-108	0.616783	1.85296	0.166	1	3.36056e-105
	Cd36	9.63806e-108	0.976848	2.65607	0.166	0.999	1.92761e-104
	Ugdh	1.55561e-106	0.373101	1.45223	0.162	0.991	3.11122e-103
	Hbegf	2.04662e-106	0.257526	1.29373	0.055	0.877	4.09323e-103
	Lilrb4a	5.9547e-106	0.70906	2.03208	0.17	1	1.19094e-102
	H2-DMa	2.02656e-103	0.369553	1.44709	0.079	0.895	4.05313e-100
	Ptgs2	1.29184e-102	1.06602	2.90379	0.173	0.998	2.58369e-99
	Tcf4	2.21609e-102	0.491719	1.63512	0.177	1	4.43217e-99
	Axl	4.8267e-102	0.658386	1.93167	0.175	0.999	9.65339e-99
	C5ar1	1.7173e-101	0.919207	2.5073	0.175	0.998	3.4346e-98
	Ccl11	6.26721e-101	0.284666	1.32932	0.179	1	1.25344e-97
	Adgre1	1.08869e-98	0.948934	2.58295	0.18	0.999	2.17737e-95
	Klf4	2.13629e-98	0.265968	1.30469	0.07	0.877	4.27259e-95
	Pf4	1.3556e-97	1.45914	4.30224	0.168	0.981	2.71121e-94
	Arhgap31	2.49277e-97	0.329938	1.39088	0.061	0.867	4.98555e-94
	Ncmap	1.04611e-96	0.27145	1.31187	0.041	0.195	2.09221e-93
	Tnfrsf1b	6.29731e-96	0.808566	2.24469	0.186	1	1.25946e-92
	Serpinh1	9.43197e-96	0.308955	1.362	0.188	1	1.88639e-92
	AI662270	1.07404e-95	0.399596	1.49122	0.089	0.892	2.14807e-92
	AI607873	3.12232e-95	0.347179	1.41507	0.054	0.857	6.24465e-92
	Trim25	8.50711e-95	0.2851	1.3299	0.073	0.874	1.70142e-91
	Emp1	1.30746e-94	0.362011	1.43622	0.189	1	2.61493e-91
	Ptx3	4.92193e-94	0.406837	1.50206	0.186	0.996	9.84387e-91
	Rel	2.03083e-91	0.560967	1.75237	0.193	0.999	4.06166e-88
	Ccl4	4.17371e-91	0.466583	1.59454	0.045	0.841	8.34743e-88
	Kctd12	4.64467e-88	0.902948	2.46687	0.198	0.999	9.28934e-85
	Trib1	3.50048e-87	0.429285	1.53616	0.093	0.879	7.00095e-84
	Hspa1a	3.75973e-87	0.923845	2.51896	0.157	0.946	7.51946e-84
	Nabp1	9.30807e-86	0.274145	1.31541	0.055	0.841	1.86161e-82
	Csf1r	2.16375e-85	0.999191	2.71608	0.204	1	4.3275e-82
	Nr4a2	1.12647e-81	0.562937	1.75582	0.116	0.892	2.25295e-78
	Ccr5	2.2427e-80	0.959164	2.60952	0.212	1	4.4854e-77
	Arhgdib	2.86116e-80	0.593952	1.81113	0.12	0.893	5.72233e-77
	Marcksl1	6.56018e-80	0.588376	1.80106	0.214	0.999	1.31204e-76
	Cytip	1.49147e-79	0.527204	1.69419	0.214	1	2.98294e-76
	Rsad2	6.43165e-79	0.455229	1.57653	0.166	0.937	1.28633e-75
	Ccl2	1.27131e-78	0.308876	1.36189	0.202	0.973	2.54262e-75
	Tgfbi	1.48944e-78	0.468539	1.59766	0.216	1	2.97888e-75
	Gbp2	2.37118e-77	0.381425	1.46437	0.061	0.83	4.74235e-74
	Slc6a6	2.47821e-77	0.67719	1.96834	0.216	0.997	4.95642e-74
	Scn1a	3.17618e-75	-0.272457	0.761506	0.002	0.226	6.35237e-72
	Creg1	8.32973e-75	0.574222	1.77575	0.207	0.977	1.66595e-71
	Slc15a3	1.42717e-74	0.875802	2.4008	0.223	1	2.85435e-71
	Cd52	2.5931e-74	0.518907	1.68019	0.225	1	5.18621e-71
	Tpm3	9.3925e-74	0.511344	1.66753	0.157	0.916	1.8785e-70
	Ctsc	3.6419e-73	0.795413	2.21536	0.212	0.982	7.28379e-70
	Cfh	9.31348e-73	0.373274	1.45248	0.07	0.829	1.8627e-69
	Mpeg1	7.59312e-72	0.924735	2.5212	0.227	0.998	1.51862e-68
	Neat1	1.05e-71	0.452584	1.57237	0.232	0.997	2.10001e-68
	Ier5	4.26613e-71	0.606892	1.83472	0.23	0.999	8.53226e-68
	Metrnl	8.45397e-71	0.38975	1.47661	0.07	0.825	1.69079e-67
	Glul	1.0415e-70	0.367619	1.44429	0.189	0.942	2.08299e-67
	Isl2	1.80864e-69	-0.259975	0.771071	0.023	0.241	3.61729e-66
	Igfbp5	2.78933e-69	0.415779	1.51555	0.116	0.864	5.57865e-66
	Gpr65	8.05934e-69	0.723623	2.06189	0.146	0.896	1.61187e-65
	Nfkbia	1.20429e-68	0.467101	1.59536	0.236	0.993	2.40857e-65
	Rilpl2	1.32622e-68	0.510491	1.66611	0.111	0.859	2.65245e-65
	Phlda1	4.35184e-68	0.485352	1.62475	0.175	0.922	8.70368e-65
	Ppp1r15a	1.61941e-67	0.290218	1.33672	0.104	0.848	3.23882e-64
	Ifi27l2a	3.17471e-67	0.584916	1.79484	0.241	0.998	6.34943e-64
	Timp3	7.32919e-67	0.517424	1.6777	0.229	0.975	1.46584e-63
	Serpine2	5.84812e-66	0.490942	1.63385	0.241	0.997	1.16962e-62
	Cd83	8.81874e-64	0.704245	2.02232	0.245	1	1.76375e-60
	Fgl2	1.5302e-62	0.669711	1.95367	0.248	1	3.06041e-59
	Slc7a14	1.94076e-62	-0.258119	0.772503	0.02	0.255	3.88152e-59
	Pmepa1	3.51619e-62	0.297498	1.34649	0.093	0.827	7.03238e-59
	Id2	3.729e-62	0.698881	2.0115	0.25	0.995	7.458e-59
	Cd53	6.53228e-62	0.672555	1.95924	0.248	1	1.30646e-58
	Lgals3	2.24886e-59	0.736037	2.08765	0.218	0.95	4.49773e-56
	Car2	4.41508e-59	0.269836	1.30975	0.077	0.277	8.83015e-56
	Plek	1.47328e-58	0.919715	2.50858	0.255	1	2.94656e-55
	Isg15	2.03328e-58	0.347846	1.41601	0.118	0.84	4.06657e-55
	Zfp36	5.15598e-58	0.580657	1.78721	0.261	1	1.0312e-54
	Prkca	1.00601e-57	0.277999	1.32048	0.107	0.289	2.01202e-54
	Nfkb1	3.39332e-56	0.454986	1.57615	0.262	1	6.78663e-53
	Tyrobp	1.16464e-54	0.861953	2.36778	0.264	1	2.32928e-51
	Laptm5	1.13741e-53	0.833129	2.30051	0.266	1	2.27483e-50
	Ctxn3	9.07838e-53	-0.271021	0.7626	0.03	0.279	1.81568e-49
	Hbb-bs	3.69403e-52	0.625297	1.8688	1	1	7.38807e-49
	Nfe2l2	7.7761e-51	0.749961	2.11692	0.27	0.992	1.55522e-47
	Cdkn1a	7.33727e-50	0.571925	1.77167	0.277	0.994	1.46745e-46
	Ntrk3	2.06513e-49	-0.330829	0.718328	0.027	0.286	4.13025e-46
	Krit1	4.4055e-47	0.282267	1.32613	0.086	0.783	8.81099e-44
	Mt2	7.64931e-47	0.364643	1.44	0.3	0.995	1.52986e-43
	C1qb	9.95109e-47	1.15042	3.15951	0.282	1	1.99022e-43
	Fn1	3.22768e-45	0.510938	1.66685	0.288	1	6.45536e-42
	Ly6e	4.67946e-44	0.901349	2.46292	0.289	1	9.35892e-41
	Cntn1	1.35106e-42	-0.362979	0.695601	0.03	0.303	2.70213e-39
	Cxcl16	1.83477e-42	0.879523	2.40975	0.293	1	3.66954e-39
	Hba-a2	4.03894e-42	0.401934	1.49471	0.995	1	8.07788e-39
	Ifitm3	4.57155e-42	0.419652	1.52143	0.305	0.999	9.14311e-39
	Crem	1.03518e-40	0.785934	2.19446	0.243	0.926	2.07036e-37
	Ccl6	1.94074e-40	0.328268	1.38856	0.027	0.558	3.88147e-37
	Ogn	1.79806e-39	0.303942	1.35519	0.068	0.324	3.59613e-36
	Hbb-bt	1.1072e-38	0.592215	1.80799	0.986	0.996	2.21441e-35
	Ifrd1	3.90984e-38	0.59462	1.81234	0.314	1	7.81967e-35
	Snhg11	1.14161e-37	-0.320019	0.726135	0.045	0.321	2.28321e-34
	Klf6	4.00187e-37	0.8276	2.28782	0.309	0.998	8.00374e-34
	Fyb	1.86267e-36	0.507875	1.66176	0.082	0.751	3.72533e-33
	Trf	4.05075e-36	0.704231	2.02229	0.311	1	8.1015e-33
	Scn9a	5.71646e-36	-0.301025	0.740059	0.057	0.328	1.14329e-32
	Sat1	1.5024e-32	0.550291	1.73376	0.336	0.998	3.0048e-29
	Ninj1	4.37255e-32	0.645751	1.90742	0.155	0.802	8.7451e-29
	Pim1	7.11315e-32	0.84837	2.33584	0.314	0.986	1.42263e-28
	Lcp1	2.08428e-31	0.723666	2.06198	0.307	0.969	4.16855e-28
	Tspan8	1.88033e-30	-0.341783	0.710502	0.03	0.337	3.76067e-27
	Lyz2	1.92419e-30	1.46841	4.34232	0.325	0.998	3.84837e-27
	Psmb8	3.59893e-30	0.304654	1.35616	0.109	0.753	7.19785e-27
	Ier3	4.29656e-30	0.668654	1.95161	0.232	0.871	8.59312e-27
	Ngfr	7.43589e-30	-0.303208	0.738445	0.048	0.345	1.48718e-26
	Clic4	1.23732e-29	0.645062	1.90611	0.338	1	2.47464e-26
	Apoe	1.70289e-29	1.06526	2.90158	0.829	0.981	3.40579e-26
	Kif5c	2.45903e-29	-0.391899	0.675772	0.036	0.343	4.91805e-26
	Gm13889	1.62546e-28	-0.309501	0.733813	0.046	0.349	3.25093e-25
	Slc3a2	4.05808e-27	0.592463	1.80844	0.266	0.898	8.11615e-24
	Jchain	6.12021e-27	0.353018	1.42336	0.011	0.447	1.22404e-23
	Ret	8.98444e-27	-0.308659	0.734431	0.061	0.359	1.79689e-23
	Zeb2	1.68332e-25	0.870302	2.38763	0.348	1	3.36664e-22
	Sdc4	4.96343e-25	0.684425	1.98263	0.354	1	9.92686e-22
	Sepp1	1.78216e-23	0.724269	2.06322	0.252	0.865	3.56433e-20
	Plp1	1.96782e-23	0.596935	1.81654	0.225	0.828	3.93564e-20
	C1qc	5.50872e-23	1.30368	3.68283	0.35	1	1.10174e-19
	Cxcl2	6.79926e-23	1.77345	5.89113	0.352	1	1.35985e-19
	Dusp1	2.6982e-22	1.06235	2.89316	0.354	0.995	5.39641e-19
	Junb	3.50566e-22	0.476012	1.60964	0.375	0.994	7.01132e-19
	Tnfrsf1a	1.61216e-21	0.405665	1.5003	0.071	0.692	3.22431e-18
	Fcer1g	5.15923e-21	1.06958	2.91416	0.357	1	1.03185e-17
	Fosl2	1.39153e-20	0.678306	1.97054	0.366	0.997	2.78307e-17
	Cryab	5.42383e-20	0.379302	1.46126	0.189	0.438	1.08477e-16
	Spp1	4.25905e-19	0.290715	1.33738	0.236	0.808	8.5181e-16
	Gpm6b	7.08535e-19	0.323078	1.38137	0.146	0.737	1.41707e-15
	Hba-a1	8.22601e-18	0.282558	1.32652	1	1	1.6452e-14
	Clu	3.3552e-17	-0.313028	0.731229	0.03	0.385	6.7104e-14
	Calcb	3.42326e-17	-0.252142	0.777135	0.048	0.391	6.84652e-14
	Zfhx3	1.16306e-15	0.524564	1.68972	0.184	0.461	2.32613e-12
	Nefm	1.57125e-15	-0.261504	0.769893	0.075	0.668	3.14251e-12
	Calca	3.96251e-14	0.496926	1.64366	0.262	0.824	7.92501e-11
	Zfp36l1	2.72015e-13	0.519586	1.68133	0.405	1	5.4403e-10
	Mllt11	3.09113e-13	-0.360405	0.697394	0.046	0.408	6.18226e-10
	Lat2	3.68384e-13	0.332226	1.39407	0.046	0.42	7.36768e-10
	Mpz	1.82844e-12	1.20346	3.33161	0.289	0.529	3.65688e-09
	Cd74	7.86896e-12	0.668653	1.95161	0.8	1	1.57379e-08
	Pou3f1	8.12993e-12	0.298938	1.34843	0.045	0.631	1.62599e-08
	Alas2	1.02374e-11	0.767755	2.15492	0.557	0.807	2.04748e-08
	Sncg	1.35568e-11	0.326922	1.38669	0.23	0.776	2.71135e-08
	Lst1	1.92166e-11	0.311347	1.36526	0.052	0.421	3.84331e-08
	Pcp4	4.86548e-11	-0.351777	0.703437	0.038	0.621	9.73097e-08
	C1qa	1.12453e-10	1.43736	4.20957	0.402	1	2.24907e-07
	Fdps	3.4906e-10	-0.347868	0.706192	0.041	0.422	6.98121e-07
	Tspan13	7.92869e-10	0.255434	1.29102	0.091	0.651	1.58574e-06
	Tmem176a	2.79173e-09	0.442426	1.55648	0.168	0.49	5.58346e-06
	H2-Aa	5.35633e-09	0.790008	2.20341	0.736	1	1.07127e-05
	Plin2	7.81012e-09	0.485391	1.62481	0.089	0.644	1.56202e-05
	Fxyd2	3.61461e-08	0.461705	1.58678	0.273	0.791	7.22922e-05
	Mcl1	1.04845e-07	0.61051	1.84137	0.245	0.765	0.000209689
	Hmox1	4.49101e-07	1.61651	5.03551	0.634	1	0.000898203
	Coro1a	2.3503e-06	0.310384	1.36395	0.155	0.674	0.00470061
	H2-Ab1	1.24694e-05	0.605138	1.83151	0.762	1	0.0249389
				1
11	C1qa	3.74336e-121	0.326694	1.38638	0.12	1	7.48671e-118
	Cxcl1	2.22297e-92	0.262564	1.30026	0.146	0.972	4.44595e-89
	Cxcl14	1.41194e-69	0.54136	1.71834	0.214	1	2.82389e-66
	Jchain	1.98026e-65	0.61656	1.85254	0.029	0.796	3.96052e-62
	Il33	4.40768e-64	0.277665	1.32004	0.223	0.998	8.81536e-61
	Cxcl2	9.95789e-56	0.468641	1.59782	0.244	0.998	1.99158e-52
	Has2	1.02243e-53	0.25841	1.29487	0.13	0.863	2.04486e-50
	Mpz	2.05305e-53	0.82058	2.27182	0.938	0.991	4.10611e-50
	Plod2	2.75433e-52	0.270861	1.31109	0.172	0.902	5.50866e-49
	Zfp36l1	1.01355e-50	-0.335007	0.715333	0.309	0.995	2.0271e-47
	Col18a1	7.6421e-47	0.326375	1.38593	0.262	0.991	1.52842e-43
	C4b	1.27059e-44	0.342372	1.40828	0.276	1	2.54118e-41
	Slc6a6	1.88438e-43	0.277875	1.32032	0.268	0.986	3.76875e-40
	mt-Nd4l	1.44287e-39	0.650648	1.91678	0.894	0.975	2.88575e-36
	Fxyd3	2.1237e-38	0.839334	2.31482	0.748	0.696	4.2474e-35
	Pmp22	9.93749e-38	0.654256	1.92371	0.95	0.981	1.9875e-34
	Ogn	1.97777e-37	0.968073	2.63287	0.717	0.717	3.95553e-34
	Mal	3.4477e-37	0.704674	2.02319	0.803	0.858	6.89539e-34
	Dusp1	4.32548e-37	-0.434966	0.647287	0.298	0.937	8.65096e-34
	Ugt8a	2.21059e-33	0.736297	2.08819	0.564	0.573	4.42119e-30
	Timp1	8.34332e-32	0.390818	1.47819	0.29	0.963	1.66866e-28
	Ecscr	4.53686e-30	0.384737	1.46923	0.274	0.409	9.07372e-27
	Notch1	7.76522e-30	0.312703	1.36712	0.319	0.984	1.55304e-26
	Rdh10	1.64439e-29	0.252527	1.28727	0.106	0.763	3.28879e-26
	Cryab	4.80351e-29	0.527764	1.69514	0.931	0.956	9.60703e-26
	H2-Eb1	5.14889e-29	0.267871	1.30718	0.331	1	1.02978e-25
	Cav1	1.65227e-28	0.347098	1.41495	0.256	0.406	3.30454e-25
	Ncmap	2.0904e-28	0.735288	2.08608	0.736	0.772	4.18079e-25
	Crabp2	3.22461e-28	0.349295	1.41807	0.137	0.367	6.44921e-25
	Zfp36	1.1157e-27	-0.392368	0.675455	0.396	0.956	2.23139e-24
	Sncg	5.9376e-27	0.806963	2.24109	0.75	0.986	1.18752e-23
	Fam178b	4.15086e-26	0.768515	2.15656	0.611	0.677	8.30172e-23
	Fgl2	1.52643e-25	0.507569	1.66125	0.309	0.956	3.05287e-22
	Lgals3	2.04963e-24	0.442858	1.55715	0.358	0.998	4.09926e-21
	Bgn	1.19651e-23	0.434783	1.54463	0.338	0.995	2.39303e-20
	H2-DMb1	6.00441e-22	0.325096	1.38416	0.184	0.8	1.20088e-18
	Hbb-bs	9.26337e-22	0.517865	1.67844	0.197	0.796	1.85267e-18
	Hspa1a	4.18762e-21	-0.322845	0.724086	0.458	0.988	8.37523e-18
	Cldn19	9.60118e-21	0.506181	1.65894	0.599	0.656	1.92024e-17
	Gm26917	4.81249e-20	1.01809	2.76789	0.185	0.787	9.62499e-17
	Foxp1	1.20559e-19	0.250561	1.28475	0.348	0.947	2.41118e-16
	Atp1a1	1.73247e-18	0.474564	1.60731	0.813	0.91	3.46494e-15
	Prkca	2.00709e-18	0.583258	1.79187	0.547	0.65	4.01419e-15
	Egfl8	2.55234e-18	0.772914	2.16607	0.645	0.777	5.10469e-15
	Fxyd6	3.79499e-18	0.62722	1.8724	0.707	0.824	7.58998e-15
	Spp1	1.84047e-17	1.03093	2.80368	0.672	0.791	3.68094e-14
	Mfap5	1.07208e-16	0.47187	1.60299	0.427	0.555	2.14415e-13
	Adamts5	1.31001e-16	0.326943	1.38672	0.25	0.462	2.62001e-13
	Ank2	2.66727e-16	0.388863	1.4753	0.328	0.508	5.33454e-13
	Kif1a	2.88128e-16	0.461593	1.5866	0.621	0.714	5.76257e-13
	Tsc22d1	3.99187e-16	0.333664	1.39607	0.298	0.482	7.98374e-13
	mt-Nd1	9.28983e-15	0.261203	1.29849	0.978	0.998	1.85797e-11
	Sema3g	8.65358e-13	0.353124	1.42351	0.208	0.772	1.73072e-09
	Nav1	1.28768e-12	0.423744	1.52767	0.348	0.541	2.57535e-09
	Nr4a3	1.33329e-12	0.486709	1.62695	0.408	0.996	2.66657e-09
	Ucp2	1.50547e-12	0.339011	1.40356	0.381	0.946	3.01095e-09
	Ttyh1	3.46138e-12	0.26598	1.30471	0.149	0.719	6.92276e-09
	Fn1	5.51397e-12	0.39327	1.48182	0.403	1	1.10279e-08
	Nid1	1.39373e-11	0.291969	1.33906	0.413	0.998	2.78747e-08
	Mt1	1.40804e-11	0.412961	1.51129	0.962	0.977	2.81607e-08
	Sema5a	4.95001e-11	0.624783	1.86784	0.395	0.599	9.90003e-08
	Hba-a2	5.69085e-11	-0.278547	0.756883	0.048	0.413	1.13817e-07
	Btg1	7.5481e-11	-0.373789	0.688122	0.669	0.998	1.50962e-07
	Timp3	7.70393e-11	0.321882	1.37972	0.921	0.989	1.54079e-07
	Rgcc	1.18753e-10	0.474292	1.60688	0.503	0.668	2.37506e-07
	H2-Ab1	3.33507e-10	0.337949	1.40207	0.461	1	6.67014e-07
	mt-Nd5	3.33772e-10	0.314338	1.36935	0.83	0.942	6.67543e-07
	Cyp2j6	5.86934e-10	0.268788	1.30838	0.281	0.815	1.17387e-06
	Akr1b3	9.43842e-10	0.518552	1.67959	0.223	0.506	1.88768e-06
	Fbln5	1.01573e-09	0.358923	1.43179	0.247	0.787	2.03147e-06
	Gjb1	1.4814e-09	0.62031	1.8595	0.465	0.64	2.96279e-06
	Clmn	3.44303e-09	0.311395	1.36533	0.172	0.482	6.88605e-06
	Col28a1	4.06328e-09	0.298142	1.34735	0.197	0.736	8.12656e-06
	Fos	5.09687e-09	-0.400115	0.670243	0.674	0.989	1.01937e-05
	Neat1	7.06326e-09	0.368021	1.44487	0.851	0.988	1.41265e-05
	Tiparp	9.98668e-09	0.472795	1.60447	0.605	0.779	1.99734e-05
	Lgals1	2.99456e-08	0.467599	1.59616	0.715	0.895	5.98913e-05
	Dst	3.57261e-08	0.297375	1.34632	0.76	0.872	7.14521e-05
	Nov	1.56845e-07	0.306325	1.35842	0.268	0.782	0.000313691
	Hmox1	3.61316e-07	0.360423	1.43394	0.489	0.998	0.000722632
	Sostdc1	6.14446e-07	0.31276	1.36719	0.302	0.796	0.00122889
	Mgp	1.33729e-06	0.435175	1.54523	0.449	0.991	0.00267457
	Cdkn1a	2.44041e-06	0.291561	1.33852	0.825	0.923	0.00488083
	Lpp	2.57285e-06	0.275872	1.31768	0.197	0.71	0.0051457
	Mlip	9.20698e-06	0.271757	1.31227	0.379	0.619	0.018414
	Hspa5	1.13503e-05	-0.30478	0.737285	0.88	0.998	0.0227006
	Igfbp6	2.41652e-05	0.400318	1.4923	0.302	0.589	0.0483304
				1
12	Cxcl3	2.36387e-126	0.263792	1.30186	0.05	0.902	4.72774e-123
	Il11	2.57281e-126	0.251104	1.28544	0.09	0.992	5.14562e-123
	Acta2	1.17401e-100	-0.792137	0.452876	0.091	0.935	2.34802e-97
	Trappc3l	1.33619e-96	-0.313107	0.731171	0.014	0.236	2.67237e-93
	Tfpi2	1.79485e-95	0.296003	1.34447	0.123	1	3.5897e-92
	Trim30a	1.87044e-91	0.319469	1.3764	0.126	0.992	3.74088e-88
	C3	4.28149e-91	0.302539	1.35329	0.112	0.967	8.56297e-88
	Fndc1	1.9092e-85	0.29402	1.34181	0.124	0.976	3.81839e-82
	Dio2	5.90431e-84	0.405076	1.49942	0.138	1	1.18086e-80
	Sfrp4	4.87139e-81	0.349579	1.41847	0.105	0.927	9.74277e-78
	A330069E16Rik	1.09859e-75	0.268294	1.30773	0.067	0.846	2.19718e-72
	Il1b	4.90016e-67	0.458353	1.58147	0.163	1	9.80032e-64
	Col6a5	5.41589e-65	-0.319549	0.726477	0.055	0.797	1.08318e-61
	Angptl7	2.0154e-64	0.331966	1.39371	0.138	0.943	4.0308e-61
	Cd14	2.80514e-62	0.262974	1.30079	0.155	0.967	5.61028e-59
	Procr	2.44185e-59	0.422911	1.5264	0.168	0.984	4.8837e-56
	Ptgs2	2.73319e-55	0.504904	1.65683	0.176	0.984	5.46639e-52
	Ahr	2.07078e-54	0.285656	1.33063	0.153	0.943	4.14156e-51
	Fam46a	7.64409e-53	0.274819	1.31629	0.186	0.992	1.52882e-49
	Mnda	5.7243e-51	0.323614	1.38211	0.146	0.919	1.14486e-47
	AI607873	6.1579e-50	0.277443	1.31975	0.118	0.87	1.23158e-46
	Epyc	2.00754e-47	0.291974	1.33907	0.2	0.992	4.01508e-44
	Fcer1g	9.36412e-47	0.272438	1.31316	0.11	0.846	1.87282e-43
	Ly6a	4.23855e-45	0.753698	2.12484	0.202	0.992	8.4771e-42
	Itih2	3.08576e-44	-0.273412	0.760779	0.124	0.846	6.17151e-41
	Cxcl5	7.93931e-43	0.493819	1.63856	0.217	1	1.58786e-39
	Igf1	1.146e-40	0.25129	1.28568	0.139	0.87	2.29199e-37
	Eps8	2.62938e-40	0.286472	1.33172	0.215	0.992	5.25876e-37
	Enpp2	1.83832e-39	0.286758	1.3321	0.12	0.837	3.67663e-36
	Hbb-bt	7.72488e-37	0.661696	1.93808	0.049	0.325	1.54498e-33
	S100a4	1.20907e-34	0.377411	1.4585	0.166	0.886	2.41814e-31
	Akap6	1.32463e-34	-0.307522	0.735267	0.059	0.325	2.64925e-31
[truncated: 1,501 more rows]

## Sheet: Pretumor vs 2 month age-mat (2
Cluster	gene	p_val	avg_logFC	natural log conversion	pct.1	pct.2	p_val_adj
0	Cxcl5	5.02315e-12	0.595754	1.8144	1	1	1.00463e-08
	Gcg	8.83521e-11	0.370736	1.4488	0.995	1	1.76704e-07
	Saa1	5.4821e-10	0.280358	1.3236	0.732	0.978	1.09642e-06
	Cxcl2	1.12298e-06	1.09259	2.98199	0.933	1	0.00224596
	Cxcl3	1.74226e-06	0.348617	1.41711	0.903	0.989	0.00348451
				1
1	Adcyap1	1.20144e-05	0.296182	1.34471	0.595	0.375	0.0240287
				1
2	Ogn	4.07449e-18	0.263472	1.30144	0.874	0.817	8.14897e-15
	Hba-a1	2.35788e-12	-0.33703	0.713888	0.692	0.501	4.71576e-09
	Neat1	1.18672e-07	0.328047	1.38825	0.999	0.989	0.000237345
				1
3	Npy	4.23084e-220	-0.343775	0.709088	0.169	0.146	8.46167e-217
	Slc6a2	2.97746e-212	-0.298767	0.741732	0.73	0.226	5.95492e-209
	Snhg11	1.24246e-120	-0.331737	0.717676	0.409	0.779	2.48492e-117
	Gm26917	1.59124e-98	0.293235	1.34076	0.974	0.987	3.18247e-95
	Ano3	1.31923e-78	-0.258904	0.771897	0.33	0.533	2.63846e-75
	Pitpnc1	6.05455e-73	-0.256224	0.773968	0.395	0.748	1.21091e-69
	Scn1a	2.13948e-66	-0.279954	0.755819	0.176	0.443	4.27895e-63
	Adk	1.44341e-59	-0.311411	0.732413	0.36	0.336	2.88681e-56
	Nmb	1.73011e-52	-0.353858	0.701975	0.423	0.404	3.46022e-49
	Calcb	1.2039e-39	-0.395393	0.673416	0.403	0.479	2.40781e-36
	Ifrd1	6.44653e-35	0.28953	1.3358	0.998	0.969	1.28931e-31
	Cntn1	4.95998e-33	-0.274231	0.760156	0.283	0.522	9.91996e-30
	Atp2b2	2.06408e-31	-0.274186	0.76019	0.289	0.485	4.12815e-28
	Kif1a	7.79308e-29	-0.332459	0.717158	0.451	0.519	1.55862e-25
	Neat1	1.32736e-23	0.294808	1.34287	1	1	2.65472e-20
	Scn8a	5.03426e-22	-0.313126	0.731158	0.261	0.457	1.00685e-18
	Dst	2.1814e-19	-0.306126	0.736294	0.587	0.744	4.36279e-16
	Hba-a1	3.01174e-17	-0.504629	0.60373	0.612	0.462	6.02347e-14
	Ebf1	2.95793e-16	-0.266189	0.766295	0.394	0.404	5.91586e-13
	Kif1b	5.5355e-16	-0.313324	0.731013	0.48	0.557	1.1071e-12
	Apod	9.56718e-15	0.291694	1.33869	1	1	1.91344e-11
	Fstl1	2.15725e-12	-0.295925	0.743843	0.752	0.668	4.31449e-09
	Ngfrap1	1.16039e-11	-0.290861	0.74762	0.523	0.464	2.32079e-08
	Rgs10	2.9377e-09	-0.406751	0.66581	0.671	0.518	5.87541e-06
	Apoe	8.58971e-07	-0.32387	0.723344	0.937	0.973	0.00171794
				1
4	Plekha6	2.58138e-07	-0.291501	0.747141	0.141	0.727	0.000516277
	Inmt	1.33162e-06	-0.847907	0.428311	0.047	0.682	0.00266325
	Atp1a2	1.54533e-06	-0.5951	0.551507	0.734	0.955	0.00309067
	Ifit1	4.07872e-06	-0.653864	0.520032	0.203	0.636	0.00815743
	Tspan13	1.13568e-05	-0.864146	0.421411	0.219	0.727	0.0227136
				1
5	Errfi1	2.06e-19	0.324552	1.38341	0.338	0.72	4.12e-16
	Nefh	1.54e-09	-0.332966	0.716795	0.351	0.451	3.09e-06
	Ier2	2.44e-09	0.26886	1.30847	0.244	0.537	4.88e-06
	C4b	3.92e-08	-0.347092	0.70674	0.999	1	7.84e-05
	Akap13	1.7e-07	-0.260356	0.770777	0.998	0.988	0.0003395
	Fosl1	4.51e-07	0.258085	1.29445	0.555	0.811	0.000902554
	Ucn2	2.12e-06	0.738135	2.09203	0.648	0.86	0.00424577
	Col1a1	5.22e-06	-0.956425	0.384264	1	1	0.0104385
				1
7	Hba-a2	4.04759e-30	-0.272719	0.761307	0.683	0.433	8.09517e-27
	Slc17a6	7.64972e-17	-0.253661	0.775955	0.513	0.754	1.52994e-13
	Nmb	4.84684e-13	-0.38507	0.680403	0.652	0.694	9.69368e-10
	Hba-a1	5.16776e-11	-0.260896	0.770361	0.228	0.424	1.03355e-07
	Dst	6.5671e-11	-0.298391	0.742011	0.897	0.977	1.31342e-07
	Kcnip4	2.33916e-10	-0.276456	0.758467	0.582	0.809	4.67833e-07
	Dusp26	1.0354e-09	-0.291839	0.746889	0.59	0.793	2.0708e-06
	Snrpn	6.47123e-09	-0.316016	0.729048	0.63	0.706	1.29425e-05
	Ebf1	2.19869e-08	-0.293635	0.745549	0.716	0.85	4.39739e-05
	Nav1	1.46281e-06	-0.345009	0.708214	0.723	0.898	0.00292563
	Prdx1	2.12763e-06	-0.270743	0.762813	0.656	0.865	0.00425526
				1
8	Trf	2.24551e-16	0.622207	1.86304	0.774	0.995	4.49101e-13
	Tm4sf1	6.39535e-16	0.387445	1.47321	0.92	0.995	1.27907e-12
	Snhg11	6.08874e-13	0.400075	1.49194	0.465	0.718	1.21775e-09
	Hba-a2	1.786e-11	-0.499316	0.606946	0.741	0.523	3.57199e-08
	Mgp	5.38125e-11	-0.252252	0.777049	1	0.998	1.07625e-07
	mt-Nd1	3.02802e-06	0.433636	1.54286	0.997	0.993	0.00605604
	Hbb-bt	1.43293e-05	-0.436039	0.646592	0.484	0.397	0.0286587
	9530059O14Rik	2.04489e-05	0.478332	1.61338	0.666	0.58	0.0408978
				1
9	Prtn3	5.46872e-09	0.636538	1.88993	0.089	0.909	1.09374e-05
	Palmd	1.75938e-07	-0.43775	0.645487	0.067	0.227	0.000351876
	Slpi	3.61664e-07	1.60025	4.95425	0.254	0.864	0.000723329
	Prg2	1.74948e-06	0.769181	2.158	0.384	0.773	0.00349896
	Wbscr17	1.80496e-06	-0.269515	0.76375	0.121	0.636	0.00360992
	Stat4	2.01275e-06	-0.254161	0.775567	0.964	1	0.0040255
	Hdc	2.91409e-06	-0.29195	0.746806	0.442	0.909	0.00582818
	Cntnap4	6.86559e-06	-0.251745	0.777443	0.103	0.364	0.0137312
	Mir124a-1hg	1.34054e-05	-0.317156	0.728217	0.317	0.818	0.0268108
	Hba-a2	1.43993e-05	0.428585	1.53508	0.897	0.318	0.0287987
	Ifit3b	2.26317e-05	-0.278687	0.756776	0.978	0.591	0.0452635
				1
10	Syt7	2.7617e-17	0.341701	1.40734	0.195	0.417	5.5234e-14
	Nav1	1.04031e-09	0.278168	1.32071	0.25	0.533	2.08061e-06
				1
11	Gm36266	6.35e-10	-0.612803	0.54183	0.319	0.58	1.27e-06
	Fgl2	2.85e-08	0.318949	1.37568	0.756	0.909	5.69e-05
	Hspa1b	2.03e-07	-0.289369	0.748736	0.912	0.973	0.00040683
	Fosb	1.38e-06	-0.274458	0.759984	0.98	0.996	0.00276235
	Socs3	4.12e-06	-0.286325	0.751019	0.631	0.792	0.0082305
	Zfp36	2.46e-05	-0.383393	0.681545	0.972	0.97	0.0491889
				1
12	No significant differentially expressed genes			1
				1
13	Selp	3.21e-19	-0.396306	0.672801	0.85	0.966	6.43e-16
	Nts	9.9e-14	0.3928	1.48112	0.547	0.851	1.98e-10
	Vcam1	5.67e-08	-0.263888	0.76806	0.928	0.989	0.000113489
	Aqp11	2.35e-07	0.272362	1.31306	0.699	0.506	0.000469949
	Col1a1	3.08e-07	0.264296	1.30251	0.982	1	0.000615909
	Nefh	2.05e-06	-0.286114	0.751177	0.357	0.454	0.00409457
	Snrpn	3.02e-06	-0.39095	0.676414	0.402	0.517	0.00604486
				1
15	Ctxn3	5.47514e-25	-0.433828	0.648024	0.227	0.712	1.09503e-21
	mt-Nd1	1.141e-18	1.42843	4.17216	0.997	0.987	2.28201e-15
	Apod	1.21242e-13	-0.262755	0.76893	1	1	2.42483e-10
	Gm29666	1.24266e-13	0.28491	1.32964	0.286	0.569	2.48531e-10
	mt-Nd3	1.26128e-10	0.599711	1.82159	0.952	0.928	2.52255e-07
	Neat1	2.73286e-10	-0.367191	0.692677	1	1	5.46573e-07
	Hjurp	8.38181e-10	-0.255085	0.774851	0.746	0.922	1.67636e-06
	Fxyd2	9.32582e-10	-0.286158	0.751144	0.798	1	1.86516e-06
	Snhg11	9.62889e-09	-0.394566	0.673973	0.999	1	1.92578e-05
	Palmd	1.43183e-08	-0.268557	0.764482	0.499	0.797	2.86366e-05
	Fabp5	1.5422e-08	-0.349905	0.704755	0.574	0.869	3.0844e-05
	mt-Nd5	2.23867e-08	0.394068	1.483	0.954	0.974	4.47734e-05
	Sgip1	2.58688e-08	-0.380486	0.683529	0.721	0.915	5.17375e-05
	Tcf4	2.72609e-08	-0.387075	0.67904	0.917	0.948	5.45218e-05
	Nav2	3.3282e-08	-0.280399	0.755482	0.843	0.98	6.65641e-05
	Msrb1	5.39823e-08	-0.254811	0.775063	0.529	0.725	0.000107965
	Dst	7.40029e-08	-0.303456	0.738262	0.977	1	0.000148006
	Cystm1	7.70148e-08	-0.408245	0.664816	0.559	0.902	0.00015403
	Ank3	9.75635e-08	-0.30936	0.733916	0.888	1	0.000195127
	Peg3	1.41762e-07	-0.477833	0.620126	0.906	0.993	0.000283524
	Mt1	2.8372e-07	-0.341689	0.710569	0.936	0.987	0.000567441
	Ptn	3.01999e-07	-0.28824	0.749582	0.546	0.85	0.000603998
	Crip1	6.78573e-07	-0.253361	0.776188	0.881	0.915	0.00135715
	A830018L16Rik	6.94749e-07	-0.337674	0.713428	0.473	0.686	0.0013895
	Nup93	1.14921e-06	-0.41557	0.659964	0.894	1	0.00229842
	Nrxn1	3.61003e-06	-0.267972	0.764929	0.824	0.954	0.00722006
	Ngfrap1	4.6553e-06	-0.403745	0.667814	0.55	0.882	0.00931059
	Herc1	7.24536e-06	-0.273334	0.760839	0.878	0.993	0.0144907
	Calcb	2.04099e-05	-0.313693	0.730743	0.471	0.745	0.0408198
				1
17	Sfrp5	1.21275e-31	-0.315996	0.729062	0.447	0.886	2.4255e-28
	Nts	4.76545e-16	0.303478	1.35456	0.365	0.729	9.5309e-13
	mt-Nd1	2.32046e-05	0.257941	1.29426	0.998	0.986	0.0464092
				1
18	Fmod	5.07187e-12	0.269004	1.30866	0.158	0.51	1.01437e-08
	Acta2	3.82107e-08	0.263981	1.3021	0.32	0.918	7.64214e-05
	Hes1	1.6272e-06	0.318364	1.37488	0.386	0.918	0.00325439
	Ptx3	2.62774e-06	-0.601031	0.548246	0.985	1	0.00525548
	H19	2.82831e-06	0.277973	1.32045	0.309	0.898	0.00565663
	Adgrd1	3.94326e-06	-0.309933	0.733496	0.522	0.878	0.00788652
	Sprr1a	1.35012e-05	0.258674	1.29521	0.18	0.571	0.0270024
				1
19	Paqr5	1.7943e-39	-0.301888	0.739421	0.124	0.69	3.58861e-36
	Slc6a2	8.70061e-37	-0.615736	0.540243	0.815	0.253	1.74012e-33
	Gng3	3.23483e-18	0.539691	1.71548	0.876	0.646	6.46966e-15
	Fkbp1b	6.52025e-18	0.618231	1.85564	0.825	0.707	1.30405e-14
	Hba-a2	9.08647e-18	-0.72552	0.484073	0.931	0.454	1.81729e-14
	Ednrb	2.56637e-17	0.372435	1.45126	0.857	0.642	5.13274e-14
	Sepw1	6.75077e-17	0.731199	2.07757	0.957	0.799	1.35015e-13
	Sema5a	2.45788e-15	-0.348263	0.705913	0.639	0.934	4.91576e-12
	A330069E16Rik	4.68399e-15	0.358312	1.43091	0.662	0.393	9.36799e-12
	9530059O14Rik	6.09819e-15	0.799972	2.22548	0.719	0.795	1.21964e-11
	Meg3	1.36459e-14	0.881352	2.41416	0.98	1	2.72918e-11
	Apod	1.95243e-14	-0.27969	0.756018	1	1	3.90486e-11
	6330403K07Rik	1.19052e-13	0.401632	1.49426	0.768	0.555	2.38104e-10
	Ptprz1	1.20062e-13	0.250158	1.28423	0.658	0.41	2.40125e-10
	Nap1l5	6.2582e-12	0.348638	1.41714	0.853	0.611	1.25164e-08
	Hbb-bt	6.91206e-12	-0.860544	0.422932	0.676	0.362	1.38241e-08
	Sncg	1.52765e-11	0.373578	1.45292	1	0.996	3.0553e-08
	Ache	1.57955e-11	-0.571029	0.564944	0.967	0.983	3.15909e-08
	Snhg11	9.66916e-11	0.445082	1.56062	0.802	0.956	1.93383e-07
	Gap43	7.10482e-10	0.336009	1.39935	0.919	0.742	1.42096e-06
	Sdc4	9.55284e-10	0.36597	1.44191	0.996	1	1.91057e-06
	Trpc3	2.58739e-09	-0.268554	0.764484	0.725	0.764	5.17479e-06
	Rit2	4.57924e-09	0.37312	1.45226	0.849	0.825	9.15848e-06
	Cxcl10	4.81128e-09	0.585411	1.79573	0.947	0.812	9.62256e-06
	Ebf1	5.80714e-09	0.314604	1.36972	0.87	0.782	1.16143e-05
	Sv2b	2.40541e-08	-0.27963	0.756063	0.621	0.878	4.81081e-05
	Smpd3	6.02706e-08	-0.385921	0.679824	0.955	0.969	0.000120541
	Dpp10	7.62349e-08	-0.313434	0.730932	0.633	0.782	0.00015247
	Atp1a1	9.37208e-08	-0.252021	0.777229	0.998	0.974	0.000187442
	Timp3	1.3993e-07	0.336267	1.39971	0.864	0.886	0.00027986
	Ceacam10	2.66768e-07	0.256236	1.29206	0.185	0.476	0.000533535
	Sox11	2.94603e-07	0.393292	1.48185	0.914	0.904	0.000589207
	Prrxl1	3.74063e-07	0.396954	1.48729	0.79	0.782	0.000748126
	Sepp1	3.77756e-07	0.403827	1.49755	0.817	0.742	0.000755512
	Ntrk1	4.96697e-07	-0.400391	0.670058	0.872	0.808	0.000993394
	Slc5a7	7.08907e-07	-0.267668	0.765161	0.528	0.686	0.00141781
	Krit1	1.20072e-06	0.271561	1.31201	0.79	0.939	0.00240143
	Fabp7	1.52928e-06	1.20752	3.34516	0.686	0.607	0.00305856
	Ngfr	1.89021e-06	-0.458301	0.632357	0.841	0.948	0.00378042
	Id2	2.5795e-06	0.291238	1.33808	0.862	0.878	0.005159
	Kif1b	3.35175e-06	-0.424865	0.653858	0.994	0.987	0.0067035
	Abca8a	4.42941e-06	0.27013	1.31014	0.998	0.952	0.00885883
	Spp1	1.03434e-05	-0.315073	0.729736	0.878	0.76	0.0206868
	Ptprt	1.13696e-05	-0.326403	0.721514	0.831	0.926	0.0227392
	Ndrg2	1.86598e-05	0.274169	1.31544	0.982	0.939	0.0373196
				1
20	Atpaf2	2.98946e-09	0.270297	1.31035	0.491	0.932	5.97892e-06
	Gm29666	4.17949e-08	0.753805	2.12507	0.265	0.511	8.35898e-05
	mt-Nd1	4.74091e-06	0.75134	2.11984	0.992	1	0.00948182
	Ogn	9.99647e-06	-0.295213	0.744373	0.656	0.716	0.0199929
	Polr2l	2.16655e-05	-0.267832	0.765036	0.517	0.818	0.0433309
				1
22	Hdc	8.88385e-14	-0.487085	0.614415	0.085	1	1.77677e-10
	Alox5ap	8.88385e-14	-0.920271	0.398411	0.106	1	1.77677e-10
	Pid1	1.68793e-12	-0.275151	0.759457	0.979	1	3.37586e-09
	Cyp11a1	3.31368e-11	-0.389051	0.6777	0	0.571	6.62735e-08
	Ifitm1	4.513e-11	-0.387415	0.678809	0.128	1	9.02599e-08
	Csf2rb	4.513e-11	-0.819987	0.440437	0.34	1	9.02599e-08
	Ccl9	2.3711e-10	-0.499989	0.606537	0.149	1	4.7422e-07
	Thsd7a	1.52776e-09	-0.659516	0.517102	0.128	1	3.05551e-06
	Lat2	4.24577e-09	-0.342353	0.710097	0.426	1	8.49154e-06
	Ms4a6c	4.24577e-09	-0.388661	0.677964	0.255	1	8.49154e-06
	Gfod2	5.15477e-09	-0.519399	0.594878	0.638	1	1.03095e-05
	Cbfa2t3	6.23735e-09	-0.309783	0.733606	0.979	1	1.24747e-05
	Eif4ebp1	9.05131e-09	-0.283928	0.752821	0.957	1	1.81026e-05
	Tmem100	1.54919e-08	0.320143	1.37732	0.957	0.143	3.09838e-05
	Car8	1.84328e-08	-0.279783	0.755948	0	0.357	3.68657e-05
	Spi1	1.84328e-08	-0.416527	0.659333	1	1	3.68657e-05
	Ms4a4c	2.59062e-08	-0.304538	0.737464	0.979	1	5.18124e-05
	H2-DMb1	3.60716e-08	-0.287531	0.750113	1	1	7.21433e-05
	Plbd1	5.83108e-08	-0.343633	0.709189	0.979	1	0.000116622
	Ccl7	9.25694e-08	1.20111	3.3238	0.957	0.143	0.000185139
	Il1b	1.07584e-07	-0.932188	0.393691	1	1	0.000215169
	Smc2	1.44537e-07	-0.520912	0.593979	0.106	0.714	0.000289073
	Napsa	2.2223e-07	-0.376767	0.686076	0.234	1	0.000444459
	Havcr2	3.8578e-07	-0.273615	0.760625	0.383	1	0.000771561
	Tnip3	5.74588e-07	-0.357987	0.699082	1	1	0.00114918
	Pld4	1.08672e-06	-0.252306	0.777007	0.191	0.857	0.00217344
	Ccl1	1.56937e-06	0.359612	1.43277	0.957	0.929	0.00313873
	Etv3	1.99347e-06	-0.518359	0.595497	0.979	1	0.00398693
	Tnfrsf12a	2.24296e-06	-0.455799	0.633941	0.489	1	0.00448593
	Lgals3	2.52095e-06	-0.833335	0.434597	0.745	1	0.00504189
	Nppb	2.83033e-06	-0.331149	0.718098	0.128	0.857	0.00566067
	Slc26a2	3.17436e-06	0.259824	1.2967	0.957	1	0.00634872
	Ptx3	3.5565e-06	0.995201	2.70527	0.213	1	0.00711301
	Ednrb	3.98061e-06	-0.363395	0.695312	0.894	1	0.00796123
	Ifi30	4.45082e-06	-0.307693	0.735141	0.319	0.929	0.00890165
	Ifitm2	4.45082e-06	-1.36369	0.255716	0.319	1	0.00890165
	Ntng1	4.9717e-06	-0.291043	0.747484	0.106	0.429	0.00994339
	Ptges	4.9717e-06	-0.508281	0.601529	0.128	0.786	0.00994339
	Hlf	5.54813e-06	-0.514702	0.597679	0.979	0.929	0.0110963
	Gm36266	6.18552e-06	0.301504	1.35189	0.915	0.786	0.012371
	Isl2	6.88964e-06	-0.504199	0.603989	0.149	0.714	0.0137793
	Lyz2	7.66684e-06	-0.664481	0.51454	0.34	0.929	0.0153337
	Cysltr2	8.52395e-06	0.250234	1.28433	0.979	0.929	0.0170479
	Gpc6	9.46839e-06	-0.525779	0.591095	0.085	0.786	0.0189368
	Npnt	1.05082e-05	0.282121	1.32594	0.064	0.429	0.0210164
	Rilpl2	1.29093e-05	-0.525726	0.591126	0.298	0.929	0.0258186
	Cp	1.58055e-05	0.402443	1.49547	0.766	1	0.031611
	Id1	1.58055e-05	-0.423945	0.65446	0.894	0.929	0.031611
	Adcyap1	1.58055e-05	-0.53436	0.586045	0.106	0.214	0.031611
	Stac	1.9288e-05	-0.300724	0.740282	0	0.143	0.0385759
	Ly6a	2.12815e-05	-0.288659	0.749268	1	0.429	0.042563
	Il5	2.34625e-05	1.36206	3.90425	0.979	0.929	0.046925
	Alas1	2.34625e-05	0.312169	1.36639	0.83	0.214	0.046925
	Il1rl1	2.34625e-05	-0.600282	0.548657	0.979	0.929	0.046925
				1
23	Fam19a4	3.3378e-07	-0.397256	0.672162	0.088	0.625	0.000667559
	Sbsn	1.00381e-05	-0.429559	0.650796	0.304	0.812	0.0200762
				1
24	No significant differentially expressed genes			1
				1
26	Prtn3	4.20388e-19	0.477771	1.61248	0.149	0.865	8.40776e-16
	Nppb	5.87657e-18	-0.271127	0.76252	0.11	0.635	1.17531e-14
	Mpo	3.07379e-16	0.346924	1.41471	0.773	0.942	6.14758e-13
	Ablim1	1.50298e-15	-0.407374	0.665396	0.208	0.827	3.00597e-12
	Trim16	1.56688e-15	-0.369601	0.69101	0.024	0.5	3.13375e-12
	Th	1.25316e-13	-0.347881	0.706183	0.067	0.558	2.50632e-10
	Dclk1	5.23504e-13	-0.432582	0.648832	0.353	0.885	1.04701e-09
	Nts	1.21015e-12	-0.316601	0.728622	0.608	0.942	2.4203e-09
	Gbp2	3.79014e-12	-0.505705	0.60308	0.918	0.962	7.58028e-09
	Ccl11	1.17164e-11	-0.304016	0.737849	1	1	2.34329e-08
	Htr1f	6.6538e-11	-0.358069	0.699025	0.145	0.077	1.33076e-07
	Elane	1.74153e-10	0.458445	1.58161	0.439	0.75	3.48305e-07
	Mlip	2.87407e-10	-0.321979	0.724714	0.961	0.365	5.74814e-07
	Cited1	2.93838e-10	-0.359423	0.698079	0.055	0.519	5.87676e-07
	Ptprt	1.00699e-09	-0.426583	0.652736	0.239	0.731	2.01398e-06
	mt-Nd6	5.81339e-09	-0.395137	0.673588	0.22	0.769	1.16268e-05
	B230312C02Rik	6.37496e-09	-0.276451	0.758471	0.945	0.481	1.27499e-05
	Nup93	1.0384e-08	-0.494135	0.610098	0.141	0.192	2.07681e-05
	Syt2	2.30755e-08	-0.452597	0.635974	0.114	0.308	4.61511e-05
	Hopx	2.47239e-08	-0.6522	0.520899	0.176	0.635	4.94478e-05
	Rgcc	6.40105e-08	-0.255889	0.774228	0.18	0.692	0.000128021
	Fam150b	7.04269e-08	-0.273799	0.760485	0.322	0.827	0.000140854
	C1qc	1.33833e-07	0.328368	1.3887	1	1	0.000267666
	Cartpt	2.0134e-07	-0.441304	0.643197	0.235	0.692	0.00040268
	S100a4	2.06984e-07	-0.382431	0.682201	0.545	0.865	0.000413967
	Npy	2.33256e-07	-0.564997	0.568362	0.067	0.135	0.000466512
	C1qa	2.46442e-07	0.313666	1.36843	1	1	0.000492884
	Camk2d	6.01651e-07	-0.302613	0.738885	0.302	0.942	0.0012033
	Tmem255a	6.40168e-07	-0.516839	0.596403	0.149	0.558	0.00128034
	Pcsk2	1.345e-06	-0.389725	0.677243	0.2	0.577	0.00269
	Dusp1	2.44099e-06	0.481943	1.61922	1	0.981	0.00488198
	Sytl3	5.10465e-06	-0.25914	0.771715	0.137	0.154	0.0102093
	Tlr2	8.28853e-06	0.416483	1.51662	1	0.981	0.0165771
	Gm5483	1.01936e-05	0.680145	1.97416	0.996	0.904	0.0203872
	Acta2	1.04386e-05	0.310665	1.36433	0.616	1	0.0208772
	Cxcl16	1.25127e-05	0.34538	1.41253	0.996	1	0.0250254
	Sox11	1.27106e-05	0.259061	1.29571	0.667	0.923	0.0254211
	Arxes1	1.68257e-05	-0.330317	0.718696	0.173	0.269	0.0336514
				1
27	Osbpl6	2.99075e-17	-0.293114	0.745937	0.222	0.811	5.9815e-14
	Mlip	8.16405e-15	-0.261398	0.769974	0.086	0.547	1.63281e-11
	Tmem132e	2.56251e-12	-0.336545	0.714234	0.502	1	5.12501e-09
	Cxcl10	7.51423e-12	0.686916	1.98758	0.551	0.208	1.50285e-08
	Calca	6.71323e-11	-1.07282	0.342043	0.745	0.943	1.34265e-07
	Scn1a	3.07601e-10	-0.30006	0.740774	0.041	0.415	6.15201e-07
	Gpm6b	1.54264e-09	0.526313	1.69268	0.967	0.472	3.08527e-06
	Ifitm3	9.05227e-09	0.54656	1.7273	0.905	0.792	1.81045e-05
	Prrxl1	3.14304e-08	0.356496	1.42832	0.844	0.509	6.28608e-05
	Hspa1b	3.58324e-08	0.413825	1.51259	0.844	0.453	7.16647e-05
	Sox11	4.08298e-08	-0.348553	0.705708	0.519	0.925	8.16596e-05
	Celf4	4.93681e-08	0.278626	1.32131	0.827	0.396	9.87361e-05
	Mpped2	1.40915e-07	0.490988	1.63393	0.782	0.358	0.00028183
	Cpne6	2.31666e-07	-0.496802	0.608473	0.761	0.849	0.000463331
	Snhg11	6.81765e-07	0.715185	2.04456	0.885	1	0.00136353
	Meg3	7.60529e-07	0.77396	2.16834	0.979	1	0.00152106
	Lum	1.07207e-06	-0.284244	0.752583	1	1	0.00214414
	Alcam	1.12124e-06	-0.695222	0.498964	0.889	0.943	0.00224249
	Ifi27l2a	1.22619e-06	-0.31526	0.729599	1	1	0.00245237
	Gpcpd1	1.43935e-06	0.259544	1.29634	0.774	0.585	0.00287871
	Kdm6b	2.08418e-06	0.329983	1.39094	0.979	0.736	0.00416837
	Lgi1	2.89998e-06	0.509886	1.6651	0.893	0.509	0.00579997
	Nrip3	3.27168e-06	-0.331789	0.717639	0.86	0.925	0.00654337
	Plxna2	3.38601e-06	0.281879	1.32562	0.86	0.491	0.00677202
	9530059O14Rik	4.84231e-06	0.704083	2.02199	0.848	0.736	0.00968461
	Ptafr	4.88341e-06	0.292532	1.33982	0.901	0.792	0.00976682
	Gm26917	6.33683e-06	0.41035	1.50735	0.872	0.604	0.0126737
	Sat1	8.90406e-06	0.561207	1.75279	0.848	0.736	0.0178081
	Gadd45g	1.10185e-05	0.288246	1.33409	0.72	0.396	0.0220369
	Dbh	2.23232e-05	-0.252324	0.776993	0.272	0.679	0.0446464
	Tshz2	2.25e-05	0.412206	1.51014	0.942	0.66	0.045
				1
28	Gal	6.93662e-15	-0.468513	0.625932	1	0.25	1.38732e-11
	Bpgm	1.26619e-13	-0.258718	0.772041	0.173	0.886	2.53238e-10
	Mrgpra3	4.16512e-12	-0.340508	0.711409	0.041	0.727	8.33024e-09
	Fxyd2	1.04731e-09	0.349744	1.4187	1	1	2.09461e-06
	Cystm1	1.84998e-08	0.41435	1.51339	0.997	0.864	3.69997e-05
	Sncg	3.79462e-08	0.309135	1.36225	1	1	7.58924e-05
	9530059O14Rik	3.97614e-08	0.425541	1.53042	0.966	1	7.95229e-05
	Serpina3n	4.4884e-08	0.374923	1.45488	0.963	0.795	8.9768e-05
	6330403K07Rik	2.44178e-07	-0.282114	0.754188	1	0.818	0.000488355
	Resp18	2.50715e-07	-0.373044	0.688635	0.515	0.273	0.00050143
	Sepw1	2.64301e-07	0.312216	1.36645	1	0.977	0.000528603
	S100a8	1.16206e-06	-0.395841	0.673114	0.159	0.205	0.00232411
	Fabp7	1.51511e-06	-0.292772	0.746192	0.38	0.932	0.00303021
	Hopx	2.20812e-06	-0.305947	0.736425	0.925	0.341	0.00441623
	Fxyd7	2.74734e-06	-0.475876	0.621341	0.576	0.273	0.00549469
	Crip2	4.83597e-06	0.316841	1.37278	1	0.864	0.00967195
	Ctxn3	5.48318e-06	0.35818	1.43072	0.997	0.727	0.0109664
	Rprm	6.16465e-06	-0.261237	0.770098	1	1	0.0123293
29	No significant differentially expressed genes
30	No significant differentially expressed genes
