# Supplementary material for: Multiple Nf1 Schwann cell populations reprogram the plexiform neurofibroma tumor microenvironment
Source: JCI Insight. 2022 Sep 22;7(18):e154513. doi: 10.1172/jci.insight.154513 (PMC9675562; doi:10.1172/jci.insight.154513)
Supplement: Supplemental table 5 [file jciinsight-7-154513-s214.xlsx]

## Sheet: Key
cluster_id	annotation
0	Fibroblasts 1			F	F0
1	Macrophages (c1)			M	M1
2	myelinating Schwann cells 1			SC	SC2
3	neurons 1			N	N3
4	Fibroblasts 2			F	F4
5	inflammatory Schwann cells			SC	SC5
6	Macrophages (c6)			M	M6
7	neurons 2			N	N7
8	satellite cells			SC	SC8
9	Macrophages (c9)			M	M9
10	RBCs			E	E10
11	myelinating Schwann cells 2			SC	SC11
12	perineurial cells			P	P12
13	endothelial cells			E	E13
14	pericytes 1			PC	PC14
15	neurons 3			N	N15
16	pericytes 2			PC	PC16
17	endoneurial fibroblasts 1			F	F17
18	endoneurial fibroblasts 2			F	F18
19	neurons 4			N	N19
20	neurons 5			N	N20
21	Schwann cell precursors			SC	SC21
22	T cells			T	T22
23	Macrophages (c23)			Cd45+	Cd45+23
24	Fibroblasts 3			F	F24
25	dendritic cells			D	D25
26	MDSCs			MDSC	MDSC26
27	neurons 6			N	N27
28	neurons 7			N	N28
29	neurons 8			N	N29
30	proliferating cells			Prolif	Prolif30

## Sheet: Sheet1
To obtain these interacting pairs, CellPhoneDB was used on mouse PN and human PN (where label transfer was used to match to mouse cluster assignments). The common receptor														reformat so that clusters are off to the right
ligand pairs for each cluster were pulled out. Then, anything that was in common with the 7 month age matched mouse control was removed since we want														format so I know what
to find what is unique to tumor.														T, N, F, S, E, P
variable
ACVR1_BMPR2_BMP7	F0.P12	F0.PC16	P12.P12	P12.PC16	E13.PC16	PC16.F0	PC16.P12	PC16.PC16	F17.F0	F17.PC16	F18.PC16	D25.F0	D25.PC16	Prolif30.P12
ADORA2B_ENTPD1	Prolif30.M1	Prolif30.E13
ADRB2_VEGFB	E13.PC16	E13.D25
ANGPT2_TEK	E13.E13
ANXA1_FPR1	PC16.MDSC26	SC21.MDSC26	T22.MDSC26	SC8.MDSC26
AXL_GAS6	M1.PC16	M1.D25	M1.Prolif30	PC16.F18	D25.F0	D25.M1	D25.P12	D25.E13	D25.PC16	D25.F17	D25.F18	D25.F24
BMP7_PTPRK	P12.E13	PC16.E13	Prolif30.E13
BMPR1A_BMPR2_BMP7	F0.P12	F0.PC16	P12.P12	P12.PC16	PC16.F0	PC16.PC16	F17.P12	F17.PC16	F18.P12	F18.PC16	D25.F0	D25.PC16	Prolif30.F0	Prolif30.P12	Prolif30.PC16	SC8.P12	SC8.PC16
C3_aMb2 complex	PC16.M1	PC16.MDSC26	PC16.M9	Cd45_23.PC16	Cd45_23.D25
C3_C3AR1	PC16.M1	Cd45_23.PC16	Cd45_23.Cd45_23	Cd45_23.D25
C5AR1_RPS19	M1.M6	PC16.E13	PC16.T22	PC16.Cd45_23	PC16.M6	PC16.M9	Cd45_23.M6	D25.E13	D25.T22	D25.Cd45_23	D25.M6	D25.M9	MDSC26.M6
CADM1_CADM1	M1.SC21	M1.D25	M1.SC5	M1.SC8	SC11.SC21	SC11.D25	SC11.SC5	SC11.SC8	PC16.SC21	PC16.D25	PC16.SC5	PC16.SC8	SC21.M1	SC21.SC11	SC21.PC16	SC21.SC21	SC21.Cd45_23	SC21.D25	SC21.Prolif30	SC21.SC5	SC21.SC8	SC21.M9	Cd45_23.SC21	Cd45_23.D25	Cd45_23.SC5	D25.M1	D25.SC11	D25.PC16	D25.SC21	D25.Cd45_23	D25.D25	D25.SC5	D25.SC8	D25.M9	Prolif30.SC21	Prolif30.SC5	Prolif30.SC8	SC5.M1	SC5.SC11	SC5.PC16	SC5.SC21	SC5.Cd45_23	SC5.D25	SC5.Prolif30	SC5.M9	SC8.M1	SC8.SC11	SC8.PC16	SC8.SC21
CADM3_CADM1	SC11.M1	SC11.SC11	SC11.PC16	SC11.SC21	SC11.Cd45_23	SC11.D25	SC11.Prolif30	SC11.M9	SC5.SC11	SC5.SC21	SC5.D25	SC5.Prolif30	SC5.SC5	SC5.SC8
CADM3_CADM4	SC11.PC16	SC11.SC21	SC11.D25	SC11.Prolif30	SC5.SC21	SC5.D25	SC5.Prolif30	SC5.SC8
CADM3_EPB41L1	SC11.PC16	SC5.P12	SC5.PC16	SC5.F17	SC5.F18
CCL4_SLC7A1	M1.PC16	M1.Prolif30
CCL5_CCR1	T22.PC16	T22.D25
CCR1_CCL8	PC16.M1	D25.M1
CD44_HBEGF	M1.D25	P12.SC8	F17.D25	T22.D25	Cd45_23.D25	Cd45_23.SC5	Cd45_23.SC8	D25.E13	D25.D25	D25.SC5	D25.SC8	MDSC26.D25	MDSC26.Prolif30	SC5.D25	M6.F0	M6.M1	M6.P12	M6.F18	M6.D25	M6.SC8	SC8.D25	M9.D25
CD74_APP	M1.PC16	M1.SC21	M1.D25	M6.PC16	M6.SC21	M6.D25	M9.PC16	M9.SC21	M9.D25
CD74_COPA	M1.PC16	M1.D25	M6.PC16	M6.D25	M9.PC16	M9.D25
CD74_MIF	M1.PC16	M1.SC21	M1.D25	M6.PC16	M6.SC21	M6.D25	M9.PC16	M9.SC21	M9.D25
COL11A1_a1b1 complex	PC16.F0	PC16.E13	PC16.F17	PC16.SC5	F18.SC5
COL12A1_a1b1 complex	SC11.F0	SC11.E13	SC11.PC16	SC11.F17	SC11.D25	SC11.Prolif30	SC11.SC5	P12.F0	P12.D25	P12.Prolif30	F18.F0	F18.PC16	F18.D25	F18.Prolif30	SC2.F0	SC2.E13	SC2.PC16	SC2.F17	SC2.D25	SC2.Prolif30	SC2.SC5	SC21.F0	SC21.E13	SC21.PC16	SC21.F17	SC21.D25	SC21.Prolif30	SC21.SC5	D25.E13	D25.F17	D25.D25	D25.Prolif30	D25.SC5	Prolif30.F0	Prolif30.PC16	Prolif30.F17	Prolif30.D25	Prolif30.Prolif30	Prolif30.SC5	SC5.F0	SC5.PC16	SC5.D25	SC5.Prolif30	SC8.F0	SC8.PC16	SC8.D25	SC8.Prolif30
COL14A1_a1b1 complex	SC11.D25	SC11.Prolif30	SC21.F0	SC21.E13	SC21.PC16	SC21.F17	SC21.D25	SC21.Prolif30	SC21.SC5	Prolif30.Prolif30	Prolif30.SC5	SC5.SC5
COL15A1_a1b1 complex	F0.F0	F0.PC16	F0.D25	F0.Prolif30	PC16.SC5	SC21.F0	SC21.E13	SC21.PC16	SC21.F17	SC21.D25	SC21.Prolif30	SC21.SC5	F24.D25
COL16A1_a1b1 complex	SC21.F0	SC21.E13	SC21.PC16	SC21.F17	SC21.D25	SC21.Prolif30	SC21.SC5	Prolif30.F0	Prolif30.E13	Prolif30.F17	Prolif30.Prolif30	Prolif30.SC5
COL18A1_a1b1 complex	F0.F0	F0.PC16	F0.D25	F0.Prolif30	SC11.SC5	P12.D25	P12.Prolif30	PC16.F0	PC16.E13	PC16.PC16	PC16.F17	PC16.D25	PC16.Prolif30	PC16.SC5	F17.F0	F17.PC16	F17.D25	F17.Prolif30	SC21.F0	SC21.E13	SC21.PC16	SC21.F17	SC21.D25	SC21.Prolif30	SC21.SC5	F24.F0	F24.E13	F24.PC16	F24.F17	F24.D25	F24.Prolif30	F24.SC5	Prolif30.F17	Prolif30.SC5	SC5.F0	SC5.E13	SC5.PC16	SC5.F17	SC5.D25	SC5.Prolif30	SC5.SC5
COL1A1_a1b1 complex	F0.F0	F0.PC16	F0.D25	F0.Prolif30	PC16.F0	PC16.E13	PC16.PC16	PC16.F17	PC16.D25	PC16.Prolif30	PC16.SC5
COL1A2_a1b1 complex	F0.F0	F0.PC16	F0.D25	F0.Prolif30	PC16.SC5	F18.F0	F18.PC16	F18.D25	F18.Prolif30	SC21.F0	SC21.E13	SC21.PC16	SC21.F17	SC21.D25	SC21.Prolif30	SC21.SC5	F24.SC5
COL28A1_a1b1 complex	SC11.E13	SC11.F17	SC11.D25	SC11.Prolif30	SC11.SC5
COL3A1_a1b1 complex	F0.F0	F0.PC16	F0.D25	F0.Prolif30	PC16.F0	PC16.E13	PC16.PC16	PC16.F17	PC16.D25	PC16.Prolif30	PC16.SC5	F18.F0	F18.PC16	F18.D25	F18.Prolif30
COL4A1_a1b1 complex	F0.F0	F0.PC16	F0.D25	F0.Prolif30	SC11.D25	SC11.Prolif30	P12.F0	P12.PC16	P12.D25	P12.Prolif30	E13.F0	E13.PC16	E13.D25	E13.Prolif30	PC16.SC5	F17.F0	F17.PC16	F17.D25	F17.Prolif30	F18.F0	F18.PC16	F18.D25	F18.Prolif30	SC21.F0	SC21.E13	SC21.PC16	SC21.F17	SC21.D25	SC21.Prolif30	SC21.SC5	D25.SC5	Prolif30.F0	Prolif30.PC16	Prolif30.F17	Prolif30.D25	Prolif30.Prolif30	Prolif30.SC5	SC5.F0	SC5.PC16	SC5.D25	SC5.Prolif30
COL4A2_a1b1 complex	F0.F0	F0.PC16	F0.D25	F0.Prolif30	SC11.E13	SC11.F17	SC11.SC5	P12.F0	P12.PC16	P12.D25	P12.Prolif30	E13.F0	E13.PC16	E13.D25	E13.Prolif30	PC16.F0	PC16.E13	PC16.F17	PC16.Prolif30	PC16.SC5	F17.F0	F17.PC16	F17.D25	F17.Prolif30	F18.F0	F18.PC16	F18.D25	F18.Prolif30	SC21.F0	SC21.E13	SC21.PC16	SC21.F17	SC21.D25	SC21.Prolif30	SC21.SC5	D25.SC5	Prolif30.F0	Prolif30.E13	Prolif30.PC16	Prolif30.F17	Prolif30.D25	Prolif30.Prolif30	Prolif30.SC5	SC5.F0	SC5.E13	SC5.PC16	SC5.F17	SC5.D25	SC5.Prolif30
COL4A5_a1b1 complex	F17.F0	F17.E13	F17.PC16	F17.F17	F17.D25	F17.Prolif30	F17.SC5
COL5A1_a1b1 complex	F0.F0	F0.PC16	F0.D25	F0.Prolif30	PC16.E13	PC16.F17	PC16.D25	PC16.SC5	F17.SC5	F18.F0	F18.PC16	F18.D25	F18.Prolif30	SC21.F0	SC21.E13	SC21.PC16	SC21.F17	SC21.D25	SC21.Prolif30	SC21.SC5	D25.SC5	Prolif30.F17	Prolif30.SC5	SC5.E13	SC5.F17	SC5.SC5
COL5A2_a1b1 complex	F0.F0	F0.PC16	F0.D25	F0.Prolif30	PC16.SC5	F18.F0	F18.PC16	F18.D25	F18.Prolif30	SC21.F0	SC21.E13	SC21.PC16	SC21.F17	SC21.D25	SC21.Prolif30	SC21.SC5	D25.SC5	Prolif30.F17	Prolif30.SC5	SC5.F0	SC5.PC16	SC5.D25	SC5.Prolif30
COL5A3_a1b1 complex	SC11.D25	SC11.Prolif30	F17.SC5	F18.Prolif30	SC5.F0	SC5.PC16	SC5.D25	SC5.Prolif30	SC8.F0	SC8.PC16	SC8.D25	SC8.Prolif30
COL6A1_a1b1 complex	F0.F0	F0.PC16	F0.D25	F0.Prolif30	PC16.F0	PC16.E13	PC16.PC16	PC16.F17	PC16.D25	PC16.Prolif30	PC16.SC5	F18.F0	F18.PC16	F18.D25	F18.Prolif30	Prolif30.F17	SC5.F0	SC5.E13	SC5.PC16	SC5.F17	SC5.D25	SC5.Prolif30	SC5.SC5
COL6A2_a1b1 complex	F0.F0	F0.PC16	F0.D25	F0.Prolif30	PC16.F0	PC16.E13	PC16.PC16	PC16.F17	PC16.D25	PC16.Prolif30	PC16.SC5	F17.SC5	F18.F0	F18.PC16	F18.D25	F18.Prolif30	F24.F17	SC5.SC5
COL6A3_a1b1 complex	F0.F0	F0.PC16	F0.D25	F0.Prolif30	P12.D25	P12.Prolif30	PC16.E13	PC16.F17	PC16.D25	PC16.SC5	F18.F0	F18.PC16	F18.D25	F18.Prolif30	Prolif30.F17	Prolif30.SC5
COL8A1_a1b1 complex	F0.F0	F0.PC16	F0.D25	F0.Prolif30	PC16.F0	PC16.E13	PC16.PC16	PC16.F17	PC16.D25	PC16.Prolif30	PC16.SC5	SC21.E13	SC21.F17	SC21.Prolif30	SC21.SC5	Prolif30.F0	Prolif30.Prolif30
COL9A2_a1b1 complex	PC16.F0	PC16.E13	PC16.F17	PC16.SC5
COPA_SORT1	F0.SC5	M1.SC5	P12.SC5	PC16.SC5	PC16.SC8	D25.Prolif30	D25.SC5	D25.SC8	SC5.SC5	SC5.SC8	M6.SC5	M6.SC8
CSF1_SLC7A1	PC16.E13	F18.PC16	F18.Prolif30	SC21.E13	SC21.PC16	SC21.Prolif30	Prolif30.E13	Prolif30.PC16	Prolif30.Prolif30	SC5.E13	SC5.PC16	SC5.Prolif30
CSF1R_CSF1	M1.SC11	M1.PC16	M1.SC21	M1.Prolif30	M1.SC5	PC16.SC21	PC16.SC5	Cd45_23.SC21	Cd45_23.Prolif30	Cd45_23.SC5	D25.PC16	D25.F18	D25.SC21	D25.Prolif30	D25.SC5	D25.SC8	M6.SC21
CSF1R_IL34	M1.SC11	M1.D25	M1.Prolif30	M1.SC5	PC16.SC11	PC16.SC5	PC16.SC8	Cd45_23.SC11	Cd45_23.D25	Cd45_23.SC5	Cd45_23.SC8	D25.SC11	D25.D25	D25.Prolif30	D25.SC5	D25.SC8	M6.SC11	M6.SC5	M6.SC8
CSPG4_a3b1 complex	SC11.F17	PC16.F17	D25.F17	SC5.F17	SC8.F17
CX3CR1_CX3CL1	M1.E13	PC16.E13	Cd45_23.E13	D25.E13
CXCL12_CXCR4	PC16.T22	PC16.M6	PC16.M9	Prolif30.M6
DLL1_NOTCH1	E13.E13	E13.PC16	E13.SC2	E13.D25	E13.Prolif30	E13.SC5	E13.SC8
DLL1_NOTCH2	E13.M1	E13.P12	E13.PC16	E13.F18	E13.Cd45_23	E13.MDSC26
DLL1_NOTCH3	E13.F17
EFNB2_EPHA4	PC16.E13	F18.E13	Prolif30.E13	PC16.E13	Prolif30.E13
EGFR_COPA	F0.PC16	F0.D25	F0.Prolif30	F0.M6	P12.PC16	P12.D25	P12.Prolif30	P12.M6	PC16.F0	PC16.M1	PC16.P12	PC16.PC16	PC16.D25	PC16.SC5	PC16.M6	F18.PC16	F18.D25	F18.Prolif30	F18.M6
EGFR_GRN	F0.PC16	F0.D25	P12.PC16	P12.D25	PC16.M1	PC16.PC16	PC16.Cd45_23	PC16.D25	F18.PC16	F18.D25	Prolif30.M1
EGFR_HBEGF	F0.D25	P12.D25	P12.SC8	PC16.E13	PC16.D25	PC16.SC5	PC16.SC8	F18.D25	F18.SC8	Prolif30.SC8
EGFR_MIF	F0.F0	F0.P12	F0.E13	F0.PC16	F0.F18	F0.T22	F0.Cd45_23	F0.D25	F0.Prolif30	F0.M6	F0.M9	P12.F0	P12.E13	P12.PC16	P12.F18	P12.T22	P12.Cd45_23	P12.D25	P12.Prolif30	P12.M9	PC16.F0	PC16.E13	PC16.PC16	PC16.F18	PC16.T22	PC16.Cd45_23	PC16.Prolif30	PC16.SC5	PC16.SC8	F18.F0	F18.E13	F18.PC16	F18.F18	F18.T22	F18.Cd45_23	F18.D25	F18.Prolif30	F18.M9
EGFR_TGFB1	F0.PC16	F0.D25	F0.Prolif30	F0.SC5	P12.PC16	P12.D25	P12.Prolif30	P12.SC5	PC16.M1	PC16.E13	PC16.PC16	PC16.T22	PC16.Cd45_23	PC16.D25	PC16.Prolif30	PC16.M9	F18.PC16	F18.D25	F18.Prolif30	F18.SC5
EPHA4_EFNB1	E13.PC16
EPHB4_EFNB1	E13.PC16
FBN1_a5b1 complex	F0.PC16	F0.F17	F0.Cd45_23	F0.D25	F0.Prolif30	P12.PC16	P12.F17	P12.Cd45_23	P12.Prolif30	PC16.P12	PC16.E13	PC16.PC16	PC16.F17	PC16.F18	PC16.Cd45_23	PC16.D25	PC16.Prolif30	F18.PC16	F18.F17	F18.Cd45_23	F18.D25	F18.Prolif30	F24.E13	F24.F17	F24.Prolif30	Prolif30.Prolif30
FGF1_FGFR1	SC11.E13	SC11.PC16	SC11.F17	SC11.Prolif30	F17.PC16
FGF1_TGFBR3	SC11.P12	SC11.E13	SC11.PC16	SC11.D25	SC11.Prolif30	F17.F0	F17.P12	F17.E13	F17.PC16	F17.D25	F17.SC8
FGF2_CD44	SC11.M1	SC11.Cd45_23	SC11.D25	SC11.MDSC26	SC11.SC5	SC11.M6	PC16.Cd45_23	PC16.D25	PC16.MDSC26	PC16.SC5	PC16.M6	F18.Cd45_23	F18.D25	F18.M6	Prolif30.Cd45_23	Prolif30.D25	Prolif30.MDSC26	Prolif30.SC5	Prolif30.M6	SC5.Cd45_23	SC5.D25	SC5.M6	SC8.Cd45_23	SC8.D25	SC8.M6
FGF2_FGFR1	SC11.F0	SC11.P12	SC11.PC16	SC11.F18	PC16.F0	PC16.P12	PC16.PC16	PC16.F18	F18.PC16	Prolif30.F0	Prolif30.P12	Prolif30.PC16	Prolif30.F18	SC5.PC16	SC8.PC16
FGFR1_FGF7	F0.F0	F0.PC16	P12.F0	P12.PC16	E13.P12	PC16.F0	PC16.P12	PC16.PC16	PC16.F18	F18.F0	F18.PC16	Cd45_23.P12	D25.P12	Prolif30.P12	SC8.F0
FGFR1_NCAM1	F0.D25	F0.Prolif30	P12.SC11	P12.D25	P12.Prolif30	PC16.SC11	PC16.D25	PC16.Prolif30	PC16.SC5	PC16.SC8	F18.D25	F18.Prolif30	Cd45_23.SC5	D25.SC5	D25.SC8	Prolif30.SC5	Prolif30.SC8
FLT1 complex_PGF	E13.PC16
FLT1 complex_VEGFA	E13.F0	E13.PC16	E13.D25	E13.M9
FLT1 complex_VEGFB	E13.PC16	E13.D25	E13.Prolif30
FLT1_PGF	E13.PC16
FLT1_VEGFB	E13.PC16	E13.D25
FN1_a3b1 complex	PC16.F17
FN1_a4b1 complex	PC16.T22	PC16.Cd45_23	PC16.M9
FN1_a4b7 complex	PC16.T22
FN1_a5b1 complex	F0.PC16	F0.F17	F0.Cd45_23	F0.D25	F0.Prolif30	PC16.P12	PC16.E13	PC16.PC16	PC16.F17	PC16.F18	PC16.Cd45_23	PC16.D25	PC16.Prolif30	F24.Prolif30
FN1_a8b1 complex	PC16.F17
FN1_aVb1 complex	F0.PC16	F0.Cd45_23	F0.D25	PC16.F0	PC16.M1	PC16.SC11	PC16.P12	PC16.E13	PC16.PC16	PC16.F17	PC16.F18	PC16.Cd45_23	PC16.D25	PC16.Prolif30	PC16.SC5	PC16.SC8	F24.SC11
FN1_aVb5 complex	F0.PC16	F0.F17	F0.Cd45_23	F0.D25	PC16.PC16	PC16.F17	PC16.F18	PC16.Cd45_23	PC16.D25
GPR37L1_PSAP	SC11.SC21	SC11.Cd45_23	SC11.D25	SC11.M6	SC5.SC21	SC5.Cd45_23	SC5.D25	SC8.PC16	SC8.SC21	SC8.Cd45_23	SC8.D25
GRN_SORT1	M1.SC5	Cd45_23.SC11	Cd45_23.SC5	Cd45_23.SC8	D25.Prolif30	D25.SC5	D25.SC8
ICAM1_aLb2 complex	D25.T22
ICAM1_aMb2 complex	M1.D25	E13.PC16	E13.D25	PC16.MDSC26	F17.MDSC26	D25.M1	D25.Cd45_23	D25.MDSC26	D25.M9
ICAM1_aXb2 complex	M1.Cd45_23	E13.PC16	E13.Cd45_23	Cd45_23.M9	D25.M9
ICAM1_ITGAL	D25.T22
ICAM1_SPN	PC16.T22	D25.T22
ICOSLG_ICOS	PC16.T22
IGF1_a6b4 complex	F0.PC16	F0.D25	F0.Prolif30	P12.P12	PC16.SC11	PC16.P12	PC16.D25	PC16.Prolif30	PC16.SC5	F18.PC16	F18.D25	F18.Prolif30
IGF1_IGF1R	F0.PC16	F0.D25	F0.Prolif30	PC16.P12	PC16.E13	PC16.F18	PC16.SC5	PC16.SC8	F18.PC16	F18.D25	F18.Prolif30
IL1 receptor inhibitor_IL1RN	M9.PC16	M9.D25
IL6 receptor_IL6	SC11.F17	PC16.F17	D25.F17
JAG1_NOTCH2	E13.PC16	E13.D25	F17.PC16	F17.D25
JAM2_a4b1 complex	PC16.T22	PC16.Cd45_23	PC16.M9
JAM2_JAM3	F0.P12	F0.E13	F0.PC16	P12.F0	P12.SC5	E13.PC16	E13.Prolif30	PC16.F0	PC16.SC11
JAM3_aMb2 complex	F0.M1	F0.PC16	F0.Cd45_23	F0.D25	F0.M9	SC11.PC16	SC11.D25	P12.M1	P12.Cd45_23	P12.D25	P12.M9	E13.M1	E13.M9	PC16.M1	PC16.Cd45_23	PC16.MDSC26	PC16.M9	Prolif30.MDSC26
JAM3_JAM3	F0.SC5	F0.SC8	SC11.PC16	SC11.Prolif30	P12.SC8	PC16.SC11	Prolif30.SC11	SC5.F0	SC8.F0	SC8.P12
L1CAM_a5b1 complex	SC11.P12	SC11.E13	SC11.PC16	SC11.F17	SC21.P12	SC21.E13	SC21.PC16	SC21.F17	SC21.F18	SC21.Cd45_23	SC21.D25	SC21.Prolif30	Prolif30.P12	Prolif30.E13	Prolif30.PC16	Prolif30.F17	Prolif30.F18	SC5.P12	SC5.E13	SC5.PC16	SC5.F17	SC5.Cd45_23	SC5.D25	SC5.Prolif30	SC8.P12	SC8.E13	SC8.PC16	SC8.F17
L1CAM_L1CAM	SC11.SC21	SC11.SC5	SC21.SC11	SC21.SC21	SC21.Prolif30	SC21.SC5	SC21.SC8	Prolif30.SC21	Prolif30.SC5	SC5.SC11	SC5.SC21	SC5.Prolif30	SC5.SC5	SC5.SC8	SC8.SC21	SC8.SC5
LAMC1_a6b1 complex	F0.PC16	F0.SC21	F0.D25	F0.Prolif30	SC11.SC21	SC11.Prolif30	P12.SC21	P12.D25	P12.Prolif30	E13.SC21	E13.Prolif30	PC16.SC11	PC16.E13	PC16.SC21	PC16.D25	PC16.Prolif30	PC16.SC5	F17.SC21	F17.Prolif30	F18.SC21	F18.D25	F18.Prolif30	SC21.SC11	SC21.E13	SC21.PC16	SC21.SC21	SC21.Cd45_23	SC21.D25	SC21.Prolif30	SC21.SC5	SC21.SC8	F24.SC21	F24.Prolif30	F24.SC8	D25.SC11	D25.E13	D25.SC21	D25.Prolif30	Prolif30.SC11	Prolif30.E13	Prolif30.SC21	Prolif30.SC5	SC5.SC21	SC5.D25	SC5.Prolif30	SC5.SC5	SC8.SC21	SC8.Prolif30
LAMC1_a7b1 complex	PC16.SC11	PC16.F17	F18.F17	SC21.SC11	SC21.F17	Prolif30.SC11	Prolif30.F17	SC5.F17
LAMP1_FAM3C	M1.PC16	M1.Prolif30	SC21.SC8	D25.F0	D25.P12	D25.F18	D25.SC8	SC5.F0	SC5.P12	SC5.PC16	SC5.F17	SC5.F18	SC5.Cd45_23	SC5.Prolif30	SC5.SC8	SC8.PC16
LIFR_LIF	F0.P12	P12.P12	E13.F0	E13.P12	E13.PC16	E13.F18	E13.Prolif30	PC16.P12	F18.F0	F18.P12	D25.F0	D25.P12	SC5.P12	SC8.F0	SC8.P12
LIFR_OSM	E13.D25	E13.MDSC26	F18.MDSC26	D25.M1	D25.MDSC26	SC8.M1	SC8.MDSC26
LRP6_CKLF	PC16.Cd45_23	PC16.MDSC26	D25.MDSC26
LTBR_LTB	F0.T22	P12.T22	PC16.T22	D25.T22	Prolif30.T22
MDK_LRP1	F0.PC16	P12.PC16	PC16.F0	PC16.P12	PC16.PC16	PC16.F18	F18.PC16	Prolif30.PC16	SC8.PC16
MDK_PTPRZ1	F0.SC21	P12.SC21	PC16.SC21	PC16.Prolif30	PC16.SC5	PC16.SC8	F18.SC21	Prolif30.SC21	SC8.SC21
MDK_SORL1	F0.PC16	F0.D25	P12.M1	P12.PC16	P12.Cd45_23	P12.D25	P12.M9	PC16.M1	PC16.PC16	PC16.Cd45_23	PC16.D25	PC16.M9	F18.F0	F18.M1	F18.PC16	F18.Cd45_23	F18.D25	F18.M9	Prolif30.M1	Prolif30.D25	Prolif30.M9	SC8.Cd45_23	SC8.D25
NCAM1_GDNF	SC11.Prolif30	D25.Prolif30	Prolif30.Prolif30	SC5.Prolif30	SC8.Prolif30
NGF_NGFR	F0.P12	F0.F17	F0.D25	P12.P12	P12.F17	P12.D25	P12.SC5	PC16.P12	PC16.F17	PC16.D25	PC16.SC5	F17.Prolif30	F18.P12	F18.F17	F18.D25	F18.SC5
NOTCH1_DLL4	PC16.E13	SC2.E13	D25.E13
NOTCH1_JAG1	SC2.E13	SC2.F17	D25.E13	D25.F17	Prolif30.E13
NOTCH2_DLL4	PC16.E13	D25.E13
NRP1_PGF	P12.PC16	E13.PC16	PC16.F0	F17.PC16	F18.PC16	Cd45_23.F0	D25.F0
NRP1_VEGFA	M1.F0	P12.F0	P12.PC16	P12.D25	P12.M9	E13.F0	E13.PC16	E13.D25	E13.M9	PC16.F18	F17.F0	F17.PC16	F17.D25	F17.M9	F18.F0	F18.PC16	F18.D25	F18.M9
NRP1_VEGFB	F0.D25	P12.PC16	P12.D25	E13.PC16	E13.D25	E13.Prolif30	F17.PC16	F17.D25	F18.PC16	F18.D25
NRP2_PGF	F0.PC16	P12.PC16	PC16.F0	PC16.PC16	PC16.SC8	D25.F0
NRP2_SEMA3C	F0.Prolif30	P12.Prolif30	PC16.Prolif30	PC16.SC5	PC16.SC8	F24.SC5	D25.SC5	D25.SC8
NRP2_SEMA3F	PC16.E13	F18.E13
NRP2_VEGFA	P12.F0	P12.PC16	P12.D25	P12.Prolif30	P12.M9	PC16.F0	PC16.PC16	PC16.F17	PC16.F18	PC16.Prolif30	PC16.M9
OSMR_OSM	E13.D25	PC16.M1	PC16.MDSC26
PDCD1_FAM3C	T22.F0	T22.P12	T22.PC16	T22.F17	T22.F18	T22.Prolif30	T22.SC8
PDGFA_PDGFRA	SC11.PC16	PC16.F0	PC16.F18	F17.PC16	D25.F0	D25.P12	D25.F18	SC5.PC16
PDGFB_LRP1	E13.PC16
PDGFB_PDGFR complex	E13.PC16
PDGFB_PDGFRA	E13.PC16
PDGFB_PDGFRB	E13.PC16
PLXNB2_PTN	F0.SC21	F0.D25	F0.Prolif30	F0.SC5	F0.SC8	M1.SC21	M1.D25	P12.SC21	P12.D25	E13.SC21	E13.D25	E13.SC5	E13.SC8	PC16.SC21	PC16.D25	PC16.Prolif30	PC16.SC5	PC16.SC8	F17.SC21	F17.D25	F17.SC5	F17.SC8	F18.SC21	F18.D25	Cd45_23.SC21	Cd45_23.D25	D25.SC21	D25.D25	D25.Prolif30	D25.SC5	D25.SC8	Prolif30.SC21	Prolif30.D25	SC5.SC21	SC5.D25	SC5.Prolif30	SC5.SC5	SC5.SC8	SC8.SC21	SC8.D25	M9.SC21	M9.D25	M9.SC5	M9.SC8
PLXNB2_SEMA4C	F0.SC11	F0.P12	F0.E13	F0.F17	F0.SC8	M1.SC11	M1.SC8	P12.SC11	P12.D25	E13.SC11	E13.E13	E13.F17	E13.SC8	PC16.SC11	PC16.P12	PC16.E13	PC16.F17	PC16.SC8	F17.SC11	F17.E13	F17.F17	F17.SC8	F18.SC11	F18.P12	F18.SC8	Cd45_23.SC11	Cd45_23.P12	Cd45_23.E13	Cd45_23.D25	Cd45_23.SC8	D25.SC11	D25.P12	D25.E13	D25.F17	D25.D25	D25.SC8	Prolif30.SC11	SC5.SC11	SC5.P12	SC5.E13	SC5.F17	SC5.SC8	SC8.SC11	SC8.P12	SC8.SC8	M9.SC11	M9.E13	M9.F17	M9.SC8
PLXNB2_SEMA4D	F0.M1	F0.D25	M1.Cd45_23	P12.M9	PC16.M1	PC16.D25	PC16.M9	F17.Cd45_23	Cd45_23.Cd45_23	Cd45_23.M9	D25.M1	D25.Cd45_23	D25.D25	D25.M9	SC5.M1	SC5.D25	SC5.M9	SC8.PC16	SC8.Cd45_23	SC8.D25	SC8.M9
PROS1_AXL	F0.PC16	F0.D25	SC11.D25	SC11.Prolif30	P12.M1	P12.D25	P12.SC5	E13.D25	PC16.M1	PC16.D25	F17.M1	F18.D25	SC2.M1	SC2.P12	SC2.F18	SC2.SC5	SC21.F0	SC21.M1	SC21.P12	SC21.PC16	SC21.F17	SC21.F18	SC21.Cd45_23	SC21.D25	SC21.SC5	SC21.M6	SC21.SC8	D25.M1	D25.D25	Prolif30.M1	Prolif30.D25	Prolif30.SC5	SC5.PC16	SC5.Cd45_23	SC5.D25	SC5.Prolif30	SC5.M6
PTN_PTPRS	SC11.SC5	SC21.F0	SC21.P12	SC21.PC16	SC21.F17	SC21.F18	SC21.F24	SC21.D25	SC21.Prolif30	SC21.SC5	SC21.SC8	D25.F0	D25.P12	D25.PC16	D25.F17	D25.F18	D25.F24	D25.D25	D25.SC5	D25.SC8	Prolif30.PC16	SC5.PC16	SC5.D25	SC5.Prolif30	SC8.PC16	SC8.D25
PTN_PTPRZ1	SC11.SC21	SC21.SC21	SC21.Prolif30	SC21.SC5	SC21.SC8	D25.SC21	D25.Prolif30	D25.SC5	D25.SC8	Prolif30.SC21	SC5.SC21	SC8.SC21
SELL_CD34	MDSC26.P12	MDSC26.PC16	MDSC26.Prolif30
SELL_SELPLG	MDSC26.PC16	MDSC26.D25
SELP_CD34	E13.P12	E13.PC16	E13.Prolif30
SELP_SELPLG	E13.PC16	E13.D25
SEMA4A_PLXND1	PC16.E13	PC16.F17	PC16.SC21	PC16.SC5	Cd45_23.E13	Cd45_23.SC21	M9.SC21	M9.Prolif30	M9.SC5
SPP1_CD44	PC16.D25	PC16.MDSC26	PC16.M6
TGFB1_TGFbeta receptor1	M1.PC16	M1.D25	M1.M9	PC16.M1	T22.PC16	T22.D25	T22.M9	Cd45_23.D25	D25.M1	D25.Cd45_23	D25.D25	MDSC26.D25	M9.PC16	M9.D25	M9.M9
TGFB1_TGFbeta receptor2	M1.PC16	M1.F17	M1.D25	PC16.F0	PC16.P12	T22.PC16	T22.F17	T22.D25	T22.Prolif30	Cd45_23.PC16	D25.F0	D25.P12	D25.F18	M9.PC16	M9.F17	M9.D25
TGFB1_TGFBR3	M1.PC16	M1.D25	PC16.F0	PC16.P12	PC16.E13	PC16.F18	T22.PC16	T22.D25	T22.Prolif30	Cd45_23.PC16	D25.F0	D25.P12	D25.E13	D25.PC16	D25.F18	M9.PC16	M9.D25
TGFB3_TGFbeta receptor1	F17.PC16	F17.D25
TGFB3_TGFbeta receptor2	F17.PC16	F17.F17	F17.D25
TGFB3_TGFBR3	F17.PC16
THY1_aMb2 complex	F0.PC16	F0.D25	PC16.M1	PC16.Cd45_23	PC16.MDSC26	PC16.M9	F17.M1	F17.Cd45_23	F17.M9	F18.M1	F18.Cd45_23	F18.M9	Prolif30.MDSC26
THY1_aXb2 complex	F0.PC16	F0.Cd45_23	PC16.M9	F17.M9	F18.M9	Prolif30.M9
TNC_a4b1 complex	F0.T22	F0.Cd45_23	F0.M9	PC16.T22	PC16.M9	F17.T22	F17.M9	SC5.T22	SC5.Cd45_23	SC5.M9
TNC_a8b1 complex	F0.F17	PC16.F17	F17.F17	Prolif30.F17	SC5.F17
TNF_CELSR2	Cd45_23.SC8
TNF_DAG1	M1.SC21	M1.D25	M1.Prolif30	PC16.SC11	PC16.SC21	PC16.SC5	PC16.SC8	Cd45_23.SC11	Cd45_23.SC21	Cd45_23.D25	Cd45_23.Prolif30	Cd45_23.SC5	Cd45_23.SC8	D25.SC11	D25.SC21	D25.SC5	D25.SC8
TNF_FAS	M1.D25	Cd45_23.F17	Cd45_23.F18	Cd45_23.Cd45_23	Cd45_23.D25
TNF_FLT4	Cd45_23.E13
TNF_ICOS	Cd45_23.T22
TNF_NOTCH1	M1.PC16	M1.SC2	M1.D25	PC16.SC2	Cd45_23.SC11	Cd45_23.E13	Cd45_23.PC16	Cd45_23.SC2	Cd45_23.D25	Cd45_23.Prolif30	Cd45_23.SC5	Cd45_23.SC8	D25.SC2
TNF_PTPRS	M1.PC16	M1.D25	M1.Prolif30	Cd45_23.F0	Cd45_23.P12	Cd45_23.PC16	Cd45_23.F17	Cd45_23.F18	Cd45_23.F24	Cd45_23.D25	Cd45_23.SC5	Cd45_23.SC8
TNF_RIPK1	M1.PC16	M1.D25	M1.Prolif30	Cd45_23.SC11	Cd45_23.PC16	Cd45_23.D25	Cd45_23.Prolif30
TNF_SEMA4C	M1.SC11	M1.PC16	M1.D25	PC16.SC11	Cd45_23.SC11	Cd45_23.P12	Cd45_23.E13	Cd45_23.PC16	Cd45_23.F17	Cd45_23.D25	Cd45_23.SC8	D25.SC11
TNF_TNFRSF1A	M1.SC11	M1.PC16	M1.D25	M1.Prolif30	Cd45_23.F0	Cd45_23.M1	Cd45_23.P12	Cd45_23.E13	Cd45_23.PC16	Cd45_23.F17	Cd45_23.F18	Cd45_23.Cd45_23	Cd45_23.D25	Cd45_23.SC5
TNF_TNFRSF1B	M1.PC16	M1.D25	Cd45_23.M1	Cd45_23.PC16	Cd45_23.T22	Cd45_23.Cd45_23	Cd45_23.D25	Cd45_23.M6	Cd45_23.M9
TNFRSF1A_GRN	F0.PC16	F0.D25	M1.D25	SC11.M1	SC11.Cd45_23	SC11.D25	P12.PC16	P12.D25	E13.D25	PC16.M1	PC16.Cd45_23	PC16.D25	F17.D25	F18.PC16	F18.D25	Cd45_23.Cd45_23	Cd45_23.D25	D25.M1	D25.Cd45_23	D25.D25	Prolif30.M1	SC5.Cd45_23	SC5.D25	SC8.Cd45_23	SC8.D25
TNFRSF1B_GRN	M1.PC16	M1.D25	E13.Cd45_23	E13.D25	PC16.M1	PC16.Cd45_23	T22.D25	Cd45_23.Cd45_23	Cd45_23.D25	D25.M1	D25.Cd45_23	D25.D25	MDSC26.D25	M6.D25	M9.PC16	M9.Cd45_23	M9.D25
TNFSF10_RIPK1	E13.PC16	E13.D25
TNFSF12_TNFRSF12A	F0.F17	M1.Prolif30	P12.P12	P12.F17	E13.P12	E13.F17	PC16.F0	PC16.SC11	PC16.P12	PC16.F17	PC16.F18	PC16.Prolif30	PC16.SC5	F18.F17	F18.Prolif30	D25.F0	D25.SC11	D25.P12	D25.F17	D25.F18	D25.Prolif30	D25.SC5	Prolif30.SC11	Prolif30.F17	Prolif30.SC5	SC8.P12	SC8.PC16	SC8.F17
VEGFA_FLT1	F0.E13	PC16.E13	D25.E13	M9.E13
VEGFA_KDR	F0.E13	PC16.E13	D25.E13	M9.E13
[truncated: 8 more columns]
